# Supplementary material for: Connectivity in gene coexpression networks negatively correlates with rates of molecular evolution in flowering plants
Source: PLoS One. 2017 Jul 31;12(7):e0182289. doi: 10.1371/journal.pone.0182289 (PMC5536297; doi:10.1371/journal.pone.0182289)
Supplement: S1 Appendix — (XLS) [file pone.0182289.s001.xls]

## Sheet: sheet 1
Array information on sampled taxa
Accession	URL	Taxa
E-GEOD-11538	http://www.ebi.ac.uk/arrayexpress/experiments/E-GEOD-11538/	A. thaliana
E-GEOD-14053	http://www.ebi.ac.uk/arrayexpress/experiments/E-GEOD-14053/	A. thaliana
E-GEOD-17499	http://www.ebi.ac.uk/arrayexpress/experiments/E-GEOD-17499/	A. thaliana
E-GEOD-18666	http://www.ebi.ac.uk/arrayexpress/experiments/E-GEOD-18666/	A. thaliana
E-GEOD-20009	http://www.ebi.ac.uk/arrayexpress/experiments/E-GEOD-20009/	A. thaliana
E-GEOD-20188	http://www.ebi.ac.uk/arrayexpress/experiments/E-GEOD-20188/	A. thaliana
E-GEOD-21684	http://www.ebi.ac.uk/arrayexpress/experiments/E-GEOD-21684/	A. thaliana
E-GEOD-22671	http://www.ebi.ac.uk/arrayexpress/experiments/E-GEOD-22671/	A. thaliana
E-GEOD-22947	http://www.ebi.ac.uk/arrayexpress/experiments/E-GEOD-22947/	A. thaliana
E-GEOD-24763	http://www.ebi.ac.uk/arrayexpress/experiments/E-GEOD-24763/	A. thaliana
E-GEOD-27281	http://www.ebi.ac.uk/arrayexpress/experiments/E-GEOD-27281/	A. thaliana
E-GEOD-29543	http://www.ebi.ac.uk/arrayexpress/experiments/E-GEOD-29543/	A. thaliana
E-GEOD-29589	http://www.ebi.ac.uk/arrayexpress/experiments/E-GEOD-29589/	A. thaliana
E-GEOD-29941	http://www.ebi.ac.uk/arrayexpress/experiments/E-GEOD-29941/	A. thaliana
E-GEOD-30098	http://www.ebi.ac.uk/arrayexpress/experiments/E-GEOD-30098/	A. thaliana
E-GEOD-30166	http://www.ebi.ac.uk/arrayexpress/experiments/E-GEOD-30166/	A. thaliana
E-GEOD-30712	http://www.ebi.ac.uk/arrayexpress/experiments/E-GEOD-30712/	A. thaliana
E-GEOD-32193	http://www.ebi.ac.uk/arrayexpress/experiments/E-GEOD-32193/	A. thaliana
E-GEOD-33505	http://www.ebi.ac.uk/arrayexpress/experiments/E-GEOD-33505/	A. thaliana
E-GEOD-34004	http://www.ebi.ac.uk/arrayexpress/experiments/E-GEOD-34004/	A. thaliana
E-GEOD-34231	http://www.ebi.ac.uk/arrayexpress/experiments/E-GEOD-34231/	A. thaliana
E-GEOD-35869	http://www.ebi.ac.uk/arrayexpress/experiments/E-GEOD-35869/	A. thaliana
E-GEOD-36887	http://www.ebi.ac.uk/arrayexpress/experiments/E-GEOD-36887/	A. thaliana
E-GEOD-38281	http://www.ebi.ac.uk/arrayexpress/experiments/E-GEOD-38281/	A. thaliana
E-GEOD-38486	http://www.ebi.ac.uk/arrayexpress/experiments/E-GEOD-38486/	A. thaliana
E-GEOD-39010	http://www.ebi.ac.uk/arrayexpress/experiments/E-GEOD-39010/	A. thaliana
E-GEOD-40076	http://www.ebi.ac.uk/arrayexpress/experiments/E-GEOD-40076/	A. thaliana
E-GEOD-40574	http://www.ebi.ac.uk/arrayexpress/experiments/E-GEOD-40574/	A. thaliana
E-GEOD-40998	http://www.ebi.ac.uk/arrayexpress/experiments/E-GEOD-40998/	A. thaliana
E-GEOD-43947	http://www.ebi.ac.uk/arrayexpress/experiments/E-GEOD-43947/	A. thaliana
E-GEOD-46205	http://www.ebi.ac.uk/arrayexpress/experiments/E-GEOD-46205/	A. thaliana
E-GEOD-46741	http://www.ebi.ac.uk/arrayexpress/experiments/E-GEOD-46741/	A. thaliana
E-GEOD-48676	http://www.ebi.ac.uk/arrayexpress/experiments/E-GEOD-48676/	A. thaliana
E-GEOD-48915	http://www.ebi.ac.uk/arrayexpress/experiments/E-GEOD-48915/	A. thaliana
E-GEOD-49590	http://www.ebi.ac.uk/arrayexpress/experiments/E-GEOD-49590/	A. thaliana
E-GEOD-50019	http://www.ebi.ac.uk/arrayexpress/experiments/E-GEOD-50019/	A. thaliana
E-GEOD-52208	http://www.ebi.ac.uk/arrayexpress/experiments/E-GEOD-52208/	A. thaliana
E-GEOD-52487	http://www.ebi.ac.uk/arrayexpress/experiments/E-GEOD-52487/	A. thaliana
E-GEOD-53308	http://www.ebi.ac.uk/arrayexpress/experiments/E-GEOD-53308/	A. thaliana
E-GEOD-53989	http://www.ebi.ac.uk/arrayexpress/experiments/E-GEOD-53989/	A. thaliana
E-GEOD-55431	http://www.ebi.ac.uk/arrayexpress/experiments/E-GEOD-55431/	A. thaliana
E-GEOD-56480	http://www.ebi.ac.uk/arrayexpress/experiments/E-GEOD-56480/	A. thaliana
E-GEOD-58616	http://www.ebi.ac.uk/arrayexpress/experiments/E-GEOD-58616/	A. thaliana
E-GEOD-58620	http://www.ebi.ac.uk/arrayexpress/experiments/E-GEOD-58620/	A. thaliana
E-GEOD-58621	http://www.ebi.ac.uk/arrayexpress/experiments/E-GEOD-58621/	A. thaliana
E-GEOD-58954	http://www.ebi.ac.uk/arrayexpress/experiments/E-GEOD-58954/	A. thaliana
E-GEOD-59809	http://www.ebi.ac.uk/arrayexpress/experiments/E-GEOD-59809/	A. thaliana
E-MEXP-2227	http://www.ebi.ac.uk/arrayexpress/experiments/E-MEXP-2227/	A. thaliana
E-MEXP-2880	http://www.ebi.ac.uk/arrayexpress/experiments/E-MEXP-2880/	A. thaliana
E-MEXP-3754	http://www.ebi.ac.uk/arrayexpress/experiments/E-MEXP-3754/	A. thaliana
E-MTAB-1264	http://www.ebi.ac.uk/arrayexpress/experiments/E-MTAB-1264/	A. thaliana
E-MTAB-1354	http://www.ebi.ac.uk/arrayexpress/experiments/E-MTAB-1354/	A. thaliana
E-MTAB-375	http://www.ebi.ac.uk/arrayexpress/experiments/E-MTAB-375/	A. thaliana
E-MTAB-392	http://www.ebi.ac.uk/arrayexpress/experiments/E-MTAB-392/	A. thaliana
ME00319	https://www.arabidopsis.org/portals/expression/microarray/ATGenExpress.jsp	A. thaliana
ME00325	https://www.arabidopsis.org/portals/expression/microarray/ATGenExpress.jsp	A. thaliana
ME00326	https://www.arabidopsis.org/portals/expression/microarray/ATGenExpress.jsp	A. thaliana
ME00327	https://www.arabidopsis.org/portals/expression/microarray/ATGenExpress.jsp	A. thaliana
ME00328	https://www.arabidopsis.org/portals/expression/microarray/ATGenExpress.jsp	A. thaliana
ME00329	https://www.arabidopsis.org/portals/expression/microarray/ATGenExpress.jsp	A. thaliana
ME00330	https://www.arabidopsis.org/portals/expression/microarray/ATGenExpress.jsp	A. thaliana
ME00331	https://www.arabidopsis.org/portals/expression/microarray/ATGenExpress.jsp	A. thaliana
ME00332	https://www.arabidopsis.org/portals/expression/microarray/ATGenExpress.jsp	A. thaliana
ME00333	https://www.arabidopsis.org/portals/expression/microarray/ATGenExpress.jsp	A. thaliana
ME00334	https://www.arabidopsis.org/portals/expression/microarray/ATGenExpress.jsp	A. thaliana
ME00335	https://www.arabidopsis.org/portals/expression/microarray/ATGenExpress.jsp	A. thaliana
ME00336	https://www.arabidopsis.org/portals/expression/microarray/ATGenExpress.jsp	A. thaliana
ME00337	https://www.arabidopsis.org/portals/expression/microarray/ATGenExpress.jsp	A. thaliana
ME00338	https://www.arabidopsis.org/portals/expression/microarray/ATGenExpress.jsp	A. thaliana
ME00340	https://www.arabidopsis.org/portals/expression/microarray/ATGenExpress.jsp	A. thaliana
ME00341	https://www.arabidopsis.org/portals/expression/microarray/ATGenExpress.jsp	A. thaliana
ME00342	https://www.arabidopsis.org/portals/expression/microarray/ATGenExpress.jsp	A. thaliana
ME00343	https://www.arabidopsis.org/portals/expression/microarray/ATGenExpress.jsp	A. thaliana
ME00344	https://www.arabidopsis.org/portals/expression/microarray/ATGenExpress.jsp	A. thaliana
ME00345	https://www.arabidopsis.org/portals/expression/microarray/ATGenExpress.jsp	A. thaliana
ME00346	https://www.arabidopsis.org/portals/expression/microarray/ATGenExpress.jsp	A. thaliana
ME00347	https://www.arabidopsis.org/portals/expression/microarray/ATGenExpress.jsp	A. thaliana
ME00348	https://www.arabidopsis.org/portals/expression/microarray/ATGenExpress.jsp	A. thaliana
ME00349	https://www.arabidopsis.org/portals/expression/microarray/ATGenExpress.jsp	A. thaliana
ME00350	https://www.arabidopsis.org/portals/expression/microarray/ATGenExpress.jsp	A. thaliana
ME00351	https://www.arabidopsis.org/portals/expression/microarray/ATGenExpress.jsp	A. thaliana
ME00352	https://www.arabidopsis.org/portals/expression/microarray/ATGenExpress.jsp	A. thaliana
ME00353	https://www.arabidopsis.org/portals/expression/microarray/ATGenExpress.jsp	A. thaliana
ME00354	https://www.arabidopsis.org/portals/expression/microarray/ATGenExpress.jsp	A. thaliana
ME00355	https://www.arabidopsis.org/portals/expression/microarray/ATGenExpress.jsp	A. thaliana
ME00356	https://www.arabidopsis.org/portals/expression/microarray/ATGenExpress.jsp	A. thaliana
ME00357	https://www.arabidopsis.org/portals/expression/microarray/ATGenExpress.jsp	A. thaliana
ME00358	https://www.arabidopsis.org/portals/expression/microarray/ATGenExpress.jsp	A. thaliana
ME00359	https://www.arabidopsis.org/portals/expression/microarray/ATGenExpress.jsp	A. thaliana
ME00360	https://www.arabidopsis.org/portals/expression/microarray/ATGenExpress.jsp	A. thaliana
ME00361	https://www.arabidopsis.org/portals/expression/microarray/ATGenExpress.jsp	A. thaliana
ME00362	https://www.arabidopsis.org/portals/expression/microarray/ATGenExpress.jsp	A. thaliana
ME00363	https://www.arabidopsis.org/portals/expression/microarray/ATGenExpress.jsp	A. thaliana
ME00364	https://www.arabidopsis.org/portals/expression/microarray/ATGenExpress.jsp	A. thaliana
ME00365	https://www.arabidopsis.org/portals/expression/microarray/ATGenExpress.jsp	A. thaliana
ME00366	https://www.arabidopsis.org/portals/expression/microarray/ATGenExpress.jsp	A. thaliana
ME00367	https://www.arabidopsis.org/portals/expression/microarray/ATGenExpress.jsp	A. thaliana
ME00372	https://www.arabidopsis.org/portals/expression/microarray/ATGenExpress.jsp	A. thaliana
ME00374	https://www.arabidopsis.org/portals/expression/microarray/ATGenExpress.jsp	A. thaliana
ME00375	https://www.arabidopsis.org/portals/expression/microarray/ATGenExpress.jsp	A. thaliana
E-GEOD-14298	http://www.ebi.ac.uk/arrayexpress/experiments/E-GEOD-14298/	O. sativa
E-GEOD-14299	http://www.ebi.ac.uk/arrayexpress/experiments/E-GEOD-14299/	O. sativa
E-GEOD-14304	http://www.ebi.ac.uk/arrayexpress/experiments/E-GEOD-14304/	O. sativa
E-GEOD-16793	http://www.ebi.ac.uk/arrayexpress/experiments/E-GEOD-16793/	O. sativa
E-GEOD-17002	http://www.ebi.ac.uk/arrayexpress/experiments/E-GEOD-17002/	O. sativa
E-GEOD-19024/GSE19024	http://www.ncbi.nlm.nih.gov/geo/query/acc.cgi?acc=GSE19024	O. sativa
E-GEOD-21651	http://www.ebi.ac.uk/arrayexpress/experiments/E-GEOD-21651/	O. sativa
E-GEOD-22538	http://www.ebi.ac.uk/arrayexpress/experiments/E-GEOD-22538/	O. sativa
E-GEOD-22564	http://www.ebi.ac.uk/arrayexpress/experiments/E-GEOD-22564/	O. sativa
E-GEOD-22788	http://www.ebi.ac.uk/arrayexpress/experiments/E-GEOD-22788/	O. sativa
E-GEOD-24048	http://www.ebi.ac.uk/arrayexpress/experiments/E-GEOD-24048/	O. sativa
E-GEOD-26280	http://www.ebi.ac.uk/arrayexpress/experiments/E-GEOD-26280/	O. sativa
E-GEOD-27856	http://www.ebi.ac.uk/arrayexpress/experiments/E-GEOD-27856/	O. sativa
E-GEOD-29349	http://www.ebi.ac.uk/arrayexpress/experiments/E-GEOD-29349/	O. sativa
E-GEOD-29967	http://www.ebi.ac.uk/arrayexpress/experiments/E-GEOD-29967/	O. sativa
E-GEOD-30583	http://www.ebi.ac.uk/arrayexpress/experiments/E-GEOD-30583/	O. sativa
E-GEOD-30941	http://www.ebi.ac.uk/arrayexpress/experiments/E-GEOD-30941/	O. sativa
E-GEOD-30942	http://www.ebi.ac.uk/arrayexpress/experiments/E-GEOD-30942/	O. sativa
E-GEOD-31834	http://www.ebi.ac.uk/arrayexpress/experiments/E-GEOD-31834/	O. sativa
E-GEOD-34192	http://www.ebi.ac.uk/arrayexpress/experiments/E-GEOD-34192/	O. sativa
E-GEOD-35984	http://www.ebi.ac.uk/arrayexpress/experiments/E-GEOD-35984/	O. sativa
E-GEOD-36093	http://www.ebi.ac.uk/arrayexpress/experiments/E-GEOD-36093/	O. sativa
E-GEOD-36272	http://www.ebi.ac.uk/arrayexpress/experiments/E-GEOD-36272/	O. sativa
E-GEOD-37557	http://www.ebi.ac.uk/arrayexpress/experiments/E-GEOD-37557/	O. sativa
E-GEOD-38023	http://www.ebi.ac.uk/arrayexpress/experiments/E-GEOD-38023/	O. sativa
E-GEOD-41103	http://www.ebi.ac.uk/arrayexpress/experiments/E-GEOD-41103/	O. sativa
E-GEOD-41556	http://www.ebi.ac.uk/arrayexpress/experiments/E-GEOD-41556/	O. sativa
E-GEOD-41798	http://www.ebi.ac.uk/arrayexpress/experiments/E-GEOD-41798/	O. sativa
E-GEOD-43050	http://www.ebi.ac.uk/arrayexpress/experiments/E-GEOD-43050/	O. sativa
E-GEOD-45724	http://www.ebi.ac.uk/arrayexpress/experiments/E-GEOD-45724/	O. sativa
E-GEOD-46334	http://www.ebi.ac.uk/arrayexpress/experiments/E-GEOD-46334/	O. sativa
E-GEOD-49020	http://www.ebi.ac.uk/arrayexpress/experiments/E-GEOD-49020/	O. sativa
E-GEOD-49818	http://www.ebi.ac.uk/arrayexpress/experiments/E-GEOD-49818/	O. sativa
E-GEOD-5167	http://www.ebi.ac.uk/arrayexpress/experiments/E-GEOD-5167/	O. sativa
E-GEOD-6893	http://www.ebi.ac.uk/arrayexpress/experiments/E-GEOD-6893/	O. sativa
E-GEOD-6901	http://www.ebi.ac.uk/arrayexpress/experiments/E-GEOD-6901/	O. sativa
E-GEOD-7256	http://www.ebi.ac.uk/arrayexpress/experiments/E-GEOD-7256/	O. sativa
E-GEOD-7951	http://www.ebi.ac.uk/arrayexpress/experiments/E-GEOD-7951/	O. sativa
E-MEXP-1766	http://www.ebi.ac.uk/arrayexpress/experiments/E-MEXP-1766/	O. sativa
E-MEXP-2267	http://www.ebi.ac.uk/arrayexpress/experiments/E-MEXP-2267/	O. sativa
E-MEXP-2506	http://www.ebi.ac.uk/arrayexpress/experiments/E-MEXP-2506/	O. sativa
E-MEXP-3718	http://www.ebi.ac.uk/arrayexpress/experiments/E-MEXP-3718/	O. sativa
GSE10373	http://www.ncbi.nlm.nih.gov/geo/query/acc.cgi?acc=GSE10373	O. sativa
GSE11025	http://www.ncbi.nlm.nih.gov/geo/query/acc.cgi?acc=GSE11025	O. sativa
GSE15046	http://www.ncbi.nlm.nih.gov/geo/query/acc.cgi?acc=GSE15046	O. sativa
GSE16793	http://www.ncbi.nlm.nih.gov/geo/query/acc.cgi?acc=GSE16793	O. sativa
GSE17245	http://www.ncbi.nlm.nih.gov/geo/query/acc.cgi?acc=GSE17245	O. sativa
GSE18361	http://www.ncbi.nlm.nih.gov/geo/query/acc.cgi?acc=GSE18361	O. sativa
GSE19239	http://www.ncbi.nlm.nih.gov/geo/query/acc.cgi?acc=GSE19239	O. sativa
GSE4471	http://www.ncbi.nlm.nih.gov/geo/query/acc.cgi?acc=GSE4471	O. sativa
GSE6719	http://www.ncbi.nlm.nih.gov/geo/query/acc.cgi?acc=GSE6719	O. sativa
GSE14358	http://www.ncbi.nlm.nih.gov/geo/query/acc.cgi?acc=GSE14358	S. lycopersicum
GSE14637	http://www.ncbi.nlm.nih.gov/geo/query/acc.cgi?acc=GSE14637	S. lycopersicum
GSE16401	http://www.ncbi.nlm.nih.gov/geo/query/acc.cgi?acc=GSE16401	S. lycopersicum
GSE17222	http://www.ncbi.nlm.nih.gov/geo/query/acc.cgi?acc=GSE17222	S. lycopersicum
GSE19326	http://www.ncbi.nlm.nih.gov/geo/query/acc.cgi?acc=GSE19326	S. lycopersicum
GSE19792	http://www.ncbi.nlm.nih.gov/geo/query/acc.cgi?acc=GSE19792	S. lycopersicum
GSE20720	http://www.ncbi.nlm.nih.gov/geo/query/acc.cgi?acc=GSE20720	S. lycopersicum
GSE21020	http://www.ncbi.nlm.nih.gov/geo/query/acc.cgi?acc=GSE21020	S. lycopersicum
GSE21999	http://www.ncbi.nlm.nih.gov/geo/query/acc.cgi?acc=GSE21999	S. lycopersicum
GSE22110	http://www.ncbi.nlm.nih.gov/geo/query/acc.cgi?acc=GSE22110	S. lycopersicum
GSE22300	http://www.ncbi.nlm.nih.gov/geo/query/acc.cgi?acc=GSE22300	S. lycopersicum
GSE22304	http://www.ncbi.nlm.nih.gov/geo/query/acc.cgi?acc=GSE22304	S. lycopersicum
GSE22803	http://www.ncbi.nlm.nih.gov/geo/query/acc.cgi?acc=GSE22803	S. lycopersicum
GSE30270	http://www.ncbi.nlm.nih.gov/geo/query/acc.cgi?acc=GSE30270	S. lycopersicum
GSE31807	http://www.ncbi.nlm.nih.gov/geo/query/acc.cgi?acc=GSE31807	S. lycopersicum
GSE33177	http://www.ncbi.nlm.nih.gov/geo/query/acc.cgi?acc=GSE33177	S. lycopersicum
GSE35020	http://www.ncbi.nlm.nih.gov/geo/query/acc.cgi?acc=GSE35020	S. lycopersicum
GSE35618	http://www.ncbi.nlm.nih.gov/geo/query/acc.cgi?acc=GSE35618	S. lycopersicum
GSE39894	http://www.ncbi.nlm.nih.gov/geo/query/acc.cgi?acc=GSE39894	S. lycopersicum
GSE43492	http://www.ncbi.nlm.nih.gov/geo/query/acc.cgi?acc=GSE43492	S. lycopersicum
GSE6736	http://www.ncbi.nlm.nih.gov/geo/query/acc.cgi?acc=GSE6736	S. lycopersicum
GSE9683	http://www.ncbi.nlm.nih.gov/geo/query/acc.cgi?acc=GSE9683	S. lycopersicum
GSE11406	http://www.ncbi.nlm.nih.gov/geo/query/acc.cgi?acc=GSE11406	V. vinifera
GSE11857	http://www.ncbi.nlm.nih.gov/geo/query/acc.cgi?acc=GSE11857	V. vinifera
GSE12842	http://www.ncbi.nlm.nih.gov/geo/query/acc.cgi?acc=GSE12842	V. vinifera
GSE17502	http://www.ncbi.nlm.nih.gov/geo/query/acc.cgi?acc=GSE17502	V. vinifera
GSE27180	http://www.ncbi.nlm.nih.gov/geo/query/acc.cgi?acc=GSE27180	V. vinifera
GSE29948	http://www.ncbi.nlm.nih.gov/geo/query/acc.cgi?acc=GSE29948	V. vinifera
GSE31594	http://www.ncbi.nlm.nih.gov/geo/query/acc.cgi?acc=GSE31594	V. vinifera
GSE31660	http://www.ncbi.nlm.nih.gov/geo/query/acc.cgi?acc=GSE31660	V. vinifera
GSE31662	http://www.ncbi.nlm.nih.gov/geo/query/acc.cgi?acc=GSE31662	V. vinifera
GSE31664	http://www.ncbi.nlm.nih.gov/geo/query/acc.cgi?acc=GSE31664	V. vinifera
GSE31674	http://www.ncbi.nlm.nih.gov/geo/query/acc.cgi?acc=GSE31674	V. vinifera
GSE31675	http://www.ncbi.nlm.nih.gov/geo/query/acc.cgi?acc=GSE31675	V. vinifera
GSE31677	http://www.ncbi.nlm.nih.gov/geo/query/acc.cgi?acc=GSE31677	V. vinifera
GSE41423	http://www.ncbi.nlm.nih.gov/geo/query/acc.cgi?acc=GSE41423	V. vinifera
GSE44213	http://www.ncbi.nlm.nih.gov/geo/query/acc.cgi?acc=GSE44213	V. vinifera
GSE53824	http://www.ncbi.nlm.nih.gov/geo/query/acc.cgi?acc=GSE53824	V. vinifera
GSE6404	http://www.ncbi.nlm.nih.gov/geo/query/acc.cgi?acc=GSE6404	V. vinifera
E-MEXP-3045	http://www.ebi.ac.uk/arrayexpress/experiments/E-MEXP-3045/	V. vinifera
E-MEXP-1950	http://www.ebi.ac.uk/arrayexpress/experiments/E-MEXP-1950/	V. vinifera
E-MEXP-1524	http://www.ebi.ac.uk/arrayexpress/experiments/E-MEXP-1524/	V. vinifera
E-MEXP-1282	http://www.ebi.ac.uk/arrayexpress/experiments/E-MEXP-1282/	V. vinifera
E-GEOD-10730	http://www.ebi.ac.uk/arrayexpress/experiments/E-GEOD-10730/	G. max
E-GEOD-12300	http://www.ebi.ac.uk/arrayexpress/experiments/E-GEOD-12300/	G. max
E-GEOD-12314	http://www.ebi.ac.uk/arrayexpress/experiments/E-GEOD-12314/	G. max
E-GEOD-15100	http://www.ebi.ac.uk/arrayexpress/experiments/E-GEOD-15100/	G. max
E-GEOD-18423	http://www.ebi.ac.uk/arrayexpress/experiments/E-GEOD-18423/	G. max
E-GEOD-18517	http://www.ebi.ac.uk/arrayexpress/experiments/E-GEOD-18517/	G. max
E-GEOD-18822	http://www.ebi.ac.uk/arrayexpress/experiments/E-GEOD-18822/	G. max
E-GEOD-18827	http://www.ebi.ac.uk/arrayexpress/experiments/E-GEOD-18827/	G. max
E-GEOD-20972	http://www.ebi.ac.uk/arrayexpress/experiments/E-GEOD-20972/	G. max
E-GEOD-22158	http://www.ebi.ac.uk/arrayexpress/experiments/E-GEOD-22158/	G. max
E-GEOD-22227	http://www.ebi.ac.uk/arrayexpress/experiments/E-GEOD-22227/	G. max
E-GEOD-23128	http://www.ebi.ac.uk/arrayexpress/experiments/E-GEOD-23128/	G. max
E-GEOD-23129	http://www.ebi.ac.uk/arrayexpress/experiments/E-GEOD-23129/	G. max
E-GEOD-24145	http://www.ebi.ac.uk/arrayexpress/experiments/E-GEOD-24145/	G. max
E-GEOD-26198	http://www.ebi.ac.uk/arrayexpress/experiments/E-GEOD-26198/	G. max
E-GEOD-26208	http://www.ebi.ac.uk/arrayexpress/experiments/E-GEOD-26208/	G. max
E-GEOD-26443	http://www.ebi.ac.uk/arrayexpress/experiments/E-GEOD-26443/	G. max
E-GEOD-27894	http://www.ebi.ac.uk/arrayexpress/experiments/E-GEOD-27894/	G. max
E-GEOD-29653	http://www.ebi.ac.uk/arrayexpress/experiments/E-GEOD-29653/	G. max
E-GEOD-29740	http://www.ebi.ac.uk/arrayexpress/experiments/E-GEOD-29740/	G. max
E-GEOD-30112	http://www.ebi.ac.uk/arrayexpress/experiments/E-GEOD-30112/	G. max
E-GEOD-33408	http://www.ebi.ac.uk/arrayexpress/experiments/E-GEOD-33408/	G. max
E-GEOD-33410	http://www.ebi.ac.uk/arrayexpress/experiments/E-GEOD-33410/	G. max
E-GEOD-35427	http://www.ebi.ac.uk/arrayexpress/experiments/E-GEOD-35427/	G. max
E-GEOD-41125	http://www.ebi.ac.uk/arrayexpress/experiments/E-GEOD-41125/	G. max
E-GEOD-50408	http://www.ebi.ac.uk/arrayexpress/experiments/E-GEOD-50408/	G. max
E-GEOD-51823	http://www.ebi.ac.uk/arrayexpress/experiments/E-GEOD-51823/	G. max
E-GEOD-54523	http://www.ebi.ac.uk/arrayexpress/experiments/E-GEOD-54523/	G. max
E-GEOD-6414	http://www.ebi.ac.uk/arrayexpress/experiments/E-GEOD-6414/	G. max
E-GEOD-7108	http://www.ebi.ac.uk/arrayexpress/experiments/E-GEOD-7108/	G. max
E-GEOD-7124	http://www.ebi.ac.uk/arrayexpress/experiments/E-GEOD-7124/	G. max
E-GEOD-7511	http://www.ebi.ac.uk/arrayexpress/experiments/E-GEOD-7511/	G. max
E-GEOD-7881	http://www.ebi.ac.uk/arrayexpress/experiments/E-GEOD-7881/	G. max
E-GEOD-8112	http://www.ebi.ac.uk/arrayexpress/experiments/E-GEOD-8112/	G. max
E-GEOD-8432	http://www.ebi.ac.uk/arrayexpress/experiments/E-GEOD-8432/	G. max
E-GEOD-9374	http://www.ebi.ac.uk/arrayexpress/experiments/E-GEOD-9374/	G. max
E-GEOD-9687	http://www.ebi.ac.uk/arrayexpress/experiments/E-GEOD-9687/	G. max
E-GEOD-9730	http://www.ebi.ac.uk/arrayexpress/experiments/E-GEOD-9730/	G. max
E-MEXP-808	http://www.ebi.ac.uk/arrayexpress/experiments/E-MEXP-808/	G. max
E-MEXP-876	http://www.ebi.ac.uk/arrayexpress/experiments/E-MEXP-876/	G. max
E-TABM-230	http://www.ebi.ac.uk/arrayexpress/experiments/E-TABM-230/	G. max
E-GEOD-12152	http://www.ebi.ac.uk/arrayexpress/experiments/E-GEOD-12152/	Populus spp.
E-GEOD-13109	http://www.ebi.ac.uk/arrayexpress/experiments/E-GEOD-13109/	Populus spp.
E-GEOD-13990	http://www.ebi.ac.uk/arrayexpress/experiments/E-GEOD-13990/	Populus spp.
E-GEOD-14515	http://www.ebi.ac.uk/arrayexpress/experiments/E-GEOD-14515/	Populus spp.
E-GEOD-14893	http://www.ebi.ac.uk/arrayexpress/experiments/E-GEOD-14893/	Populus spp.
E-GEOD-14894	http://www.ebi.ac.uk/arrayexpress/experiments/E-GEOD-14894/	Populus spp.
E-GEOD-15242	http://www.ebi.ac.uk/arrayexpress/experiments/E-GEOD-15242/	Populus spp.
E-GEOD-16417	http://www.ebi.ac.uk/arrayexpress/experiments/E-GEOD-16417/	Populus spp.
E-GEOD-16419	http://www.ebi.ac.uk/arrayexpress/experiments/E-GEOD-16419/	Populus spp.
E-GEOD-16420	http://www.ebi.ac.uk/arrayexpress/experiments/E-GEOD-16420/	Populus spp.
E-GEOD-16459	http://www.ebi.ac.uk/arrayexpress/experiments/E-GEOD-16459/	Populus spp.
E-GEOD-16495	http://www.ebi.ac.uk/arrayexpress/experiments/E-GEOD-16495/	Populus spp.
E-GEOD-16773	http://www.ebi.ac.uk/arrayexpress/experiments/E-GEOD-16773/	Populus spp.
E-GEOD-16783	http://www.ebi.ac.uk/arrayexpress/experiments/E-GEOD-16783/	Populus spp.
E-GEOD-16785	http://www.ebi.ac.uk/arrayexpress/experiments/E-GEOD-16785/	Populus spp.
E-GEOD-16786	http://www.ebi.ac.uk/arrayexpress/experiments/E-GEOD-16786/	Populus spp.
E-GEOD-17219	http://www.ebi.ac.uk/arrayexpress/experiments/E-GEOD-17219/	Populus spp.
E-GEOD-17220	http://www.ebi.ac.uk/arrayexpress/experiments/E-GEOD-17220/	Populus spp.
E-GEOD-17223	http://www.ebi.ac.uk/arrayexpress/experiments/E-GEOD-17223/	Populus spp.
E-GEOD-17225	http://www.ebi.ac.uk/arrayexpress/experiments/E-GEOD-17225/	Populus spp.
E-GEOD-17226	http://www.ebi.ac.uk/arrayexpress/experiments/E-GEOD-17226/	Populus spp.
E-GEOD-17230	http://www.ebi.ac.uk/arrayexpress/experiments/E-GEOD-17230/	Populus spp.
E-GEOD-17804	http://www.ebi.ac.uk/arrayexpress/experiments/E-GEOD-17804/	Populus spp.
E-GEOD-19297	http://www.ebi.ac.uk/arrayexpress/experiments/E-GEOD-19297/	Populus spp.
E-GEOD-19467	http://www.ebi.ac.uk/arrayexpress/experiments/E-GEOD-19467/	Populus spp.
E-GEOD-20061	http://www.ebi.ac.uk/arrayexpress/experiments/E-GEOD-20061/	Populus spp.
E-GEOD-21061	http://www.ebi.ac.uk/arrayexpress/experiments/E-GEOD-21061/	Populus spp.
E-GEOD-21171	http://www.ebi.ac.uk/arrayexpress/experiments/E-GEOD-21171/	Populus spp.
E-GEOD-21334	http://www.ebi.ac.uk/arrayexpress/experiments/E-GEOD-21334/	Populus spp.
E-GEOD-21480	http://www.ebi.ac.uk/arrayexpress/experiments/E-GEOD-21480/	Populus spp.
E-GEOD-23637	http://www.ebi.ac.uk/arrayexpress/experiments/E-GEOD-23637/	Populus spp.
E-GEOD-23726	http://www.ebi.ac.uk/arrayexpress/experiments/E-GEOD-23726/	Populus spp.
E-GEOD-23897	http://www.ebi.ac.uk/arrayexpress/experiments/E-GEOD-23897/	Populus spp.
E-GEOD-24349	http://www.ebi.ac.uk/arrayexpress/experiments/E-GEOD-24349/	Populus spp.
E-GEOD-24609	http://www.ebi.ac.uk/arrayexpress/experiments/E-GEOD-24609/	Populus spp.
E-GEOD-25304	http://www.ebi.ac.uk/arrayexpress/experiments/E-GEOD-25304/	Populus spp.
E-GEOD-25309	http://www.ebi.ac.uk/arrayexpress/experiments/E-GEOD-25309/	Populus spp.
E-GEOD-27063	http://www.ebi.ac.uk/arrayexpress/experiments/E-GEOD-27063/	Populus spp.
E-GEOD-27693	http://www.ebi.ac.uk/arrayexpress/experiments/E-GEOD-27693/	Populus spp.
E-GEOD-28689	http://www.ebi.ac.uk/arrayexpress/experiments/E-GEOD-28689/	Populus spp.
E-GEOD-28693	http://www.ebi.ac.uk/arrayexpress/experiments/E-GEOD-28693/	Populus spp.
E-GEOD-28706	http://www.ebi.ac.uk/arrayexpress/experiments/E-GEOD-28706/	Populus spp.
E-GEOD-29303	http://www.ebi.ac.uk/arrayexpress/experiments/E-GEOD-29303/	Populus spp.
E-GEOD-29335	http://www.ebi.ac.uk/arrayexpress/experiments/E-GEOD-29335/	Populus spp.
E-GEOD-29336	http://www.ebi.ac.uk/arrayexpress/experiments/E-GEOD-29336/	Populus spp.
E-GEOD-30320	http://www.ebi.ac.uk/arrayexpress/experiments/E-GEOD-30320/	Populus spp.
E-GEOD-30507	http://www.ebi.ac.uk/arrayexpress/experiments/E-GEOD-30507/	Populus spp.
E-GEOD-32322	http://www.ebi.ac.uk/arrayexpress/experiments/E-GEOD-32322/	Populus spp.
E-GEOD-33977	http://www.ebi.ac.uk/arrayexpress/experiments/E-GEOD-33977/	Populus spp.
E-GEOD-37608	http://www.ebi.ac.uk/arrayexpress/experiments/E-GEOD-37608/	Populus spp.
E-GEOD-38390	http://www.ebi.ac.uk/arrayexpress/experiments/E-GEOD-38390/	Populus spp.
E-GEOD-38432	http://www.ebi.ac.uk/arrayexpress/experiments/E-GEOD-38432/	Populus spp.
E-GEOD-41557	http://www.ebi.ac.uk/arrayexpress/experiments/E-GEOD-41557/	Populus spp.
E-GEOD-43162	http://www.ebi.ac.uk/arrayexpress/experiments/E-GEOD-43162/	Populus spp.
E-GEOD-43533	http://www.ebi.ac.uk/arrayexpress/experiments/E-GEOD-43533/	Populus spp.
E-GEOD-43872	http://www.ebi.ac.uk/arrayexpress/experiments/E-GEOD-43872/	Populus spp.
E-GEOD-44321	http://www.ebi.ac.uk/arrayexpress/experiments/E-GEOD-44321/	Populus spp.
E-GEOD-46946	http://www.ebi.ac.uk/arrayexpress/experiments/E-GEOD-46946/	Populus spp.
E-GEOD-47105	http://www.ebi.ac.uk/arrayexpress/experiments/E-GEOD-47105/	Populus spp.
E-GEOD-49982	http://www.ebi.ac.uk/arrayexpress/experiments/E-GEOD-49982/	Populus spp.
E-GEOD-49983	http://www.ebi.ac.uk/arrayexpress/experiments/E-GEOD-49983/	Populus spp.
E-GEOD-55216	http://www.ebi.ac.uk/arrayexpress/experiments/E-GEOD-55216/	Populus spp.
E-GEOD-55813	http://www.ebi.ac.uk/arrayexpress/experiments/E-GEOD-55813/	Populus spp.
E-GEOD-56023	http://www.ebi.ac.uk/arrayexpress/experiments/E-GEOD-56023/	Populus spp.
E-MEXP-1874	http://www.ebi.ac.uk/arrayexpress/experiments/E-MEXP-1874/	Populus spp.
E-MEXP-1928	http://www.ebi.ac.uk/arrayexpress/experiments/E-MEXP-1928/	Populus spp.
E-MEXP-2031	http://www.ebi.ac.uk/arrayexpress/experiments/E-MEXP-2031/	Populus spp.
E-MEXP-2120	http://www.ebi.ac.uk/arrayexpress/experiments/E-MEXP-2120/	Populus spp.
E-MEXP-2234	http://www.ebi.ac.uk/arrayexpress/experiments/E-MEXP-2234/	Populus spp.
E-MEXP-2509	http://www.ebi.ac.uk/arrayexpress/experiments/E-MEXP-2509/	Populus spp.
E-MEXP-3741	http://www.ebi.ac.uk/arrayexpress/experiments/E-MEXP-3741/	Populus spp.
E-MTAB-1483	http://www.ebi.ac.uk/arrayexpress/experiments/E-MTAB-1483/	Populus spp.
