# Supplementary material for: Connectivity in gene coexpression networks negatively correlates with rates of molecular evolution in flowering plants
Source: PLoS One. 2017 Jul 31;12(7):e0182289. doi: 10.1371/journal.pone.0182289 (PMC5536297; doi:10.1371/journal.pone.0182289)
Supplement: S2 Appendix — (XLS) [file pone.0182289.s002.xls]

## Sheet: all_rst_filtered.txt
pair	dN	sd	dS	sd	omega	con1	con2	sp
Glyma06g12190.1_LOC_Os07g15460.1	0.1704	0.0144	1.6761	0.2218	0.1017	1216	3	G. max-O. sativa
Glyma03g22620.1_LOC_Os11g31500.1	0.3949	0.0147	1.83	0.1764	0.2158	1243	13	G. max-O. sativa
Glyma13g30430.1_LOC_Os01g46240.1	0.3215	0.0242	1.8284	0.347	0.1759	261	251	G. max-O. sativa
Glyma19g40610.1_LOC_Os05g04170.1	0.2379	0.0147	2.4111	0.5256	0.0987	59	1	G. max-O. sativa
Glyma07g08980.1_LOC_Os04g01650.1	0.3708	0.0385	2.0968	0.6135	0.1768	782	351	G. max-O. sativa
Glyma03g25800.1_LOC_Os10g41390.1	0.2771	0.0216	1.6198	0.2521	0.1711	739	252	G. max-O. sativa
Glyma08g17530.1_LOC_Os04g52310.1	0.3102	0.0298	1.2837	0.2118	0.2416	1200	333	G. max-O. sativa
Glyma18g22780.1_LOC_Os09g20820.1	0.0697	0.0091	1.4707	0.196	0.0474	1747	1226	G. max-O. sativa
Glyma14g00670.1_LOC_Os05g01230.1	0.1587	0.014	4.1865	7.0832	0.0379	883	744	G. max-O. sativa
Glyma10g43690.1_LOC_Os03g17174.1	0.3045	0.0329	1.5318	0.3075	0.1988	1890	850	G. max-O. sativa
Glyma16g08060.1_LOC_Os09g16030.1	0.5393	0.0432	2.0806	1.3458	0.2592	1707	2	G. max-O. sativa
Glyma10g27850.1_LOC_Os12g16210.1	0.2601	0.0296	1.4318	0.278	0.1817	892	1392	G. max-O. sativa
Glyma04g16760.1_LOC_Os05g37980.1	0.2666	0.0287	3.6046	4.8264	0.074	305	1315	G. max-O. sativa
Glyma13g38430.1_LOC_Os08g08820.2	0.1172	0.0104	4.4014	8.1667	0.0266	1761	24	G. max-O. sativa
Glyma07g01250.1_LOC_Os01g39830.1	0.1982	0.0116	2.571	0.5755	0.0771	1085	577	G. max-O. sativa
Glyma05g33160.1_LOC_Os05g29760.1	0.0735	0.0092	1.796	0.2848	0.0409	1883	1669	G. max-O. sativa
Glyma18g45230.1_LOC_Os05g40720.1	0.3324	0.0222	2.3765	0.6499	0.1399	104	573	G. max-O. sativa
Glyma17g02370.1_LOC_Os05g33570.1	0.1225	0.0094	1.7985	0.2246	0.0681	1865	461	G. max-O. sativa
Glyma04g14790.1_LOC_Os10g42960.1	0.1677	0.0148	4.4389	8.3724	0.0378	1334	56	G. max-O. sativa
Glyma11g37350.1_LOC_Os05g23320.1	0.2974	0.0272	1.6757	0.3002	0.1775	70	81	G. max-O. sativa
Glyma17g16570.1_LOC_Os10g42190.2	0.2283	0.0204	1.6382	0.2626	0.1393	783	170	G. max-O. sativa
Glyma10g34010.1_LOC_Os01g73500.1	0.1866	0.0256	3.5085	4.5316	0.0532	1864	496	G. max-O. sativa
Glyma13g25880.1_LOC_Os05g33890.1	0.3379	0.022	1.3831	0.1681	0.2443	899	1358	G. max-O. sativa
Glyma20g35660.1_LOC_Os05g34630.1	0.1506	0.0203	3.8918	5.8303	0.0387	1888	1822	G. max-O. sativa
Glyma09g13220.1_LOC_Os08g19140.1	0.1716	0.0138	3.4397	2.4527	0.0499	1875	1325	G. max-O. sativa
Glyma08g44230.1_LOC_Os06g42790.1	0.277	0.0257	1.2937	0.2941	0.2141	897	1515	G. max-O. sativa
Glyma20g24810.1_LOC_Os02g26810.1	0.167	0.0137	4.1663	6.9894	0.0401	1731	149	G. max-O. sativa
Glyma01g27900.1_LOC_Os01g63580.1	0.1843	0.0168	3.9887	6.2153	0.0462	1593	529	G. max-O. sativa
Glyma16g02770.1_LOC_Os07g23990.1	0.2174	0.0098	2.0638	0.2394	0.1053	1886	1402	G. max-O. sativa
Glyma10g41310.1_LOC_Os02g22260.1	0.2162	0.0266	2.4917	1.0949	0.0868	1876	737	G. max-O. sativa
Glyma08g03750.1_LOC_Os01g53890.1	0.1335	0.0162	3.2789	2.5157	0.0407	1844	10	G. max-O. sativa
Glyma13g42940.1_LOC_Os05g44930.1	0.424	0.0309	2.4067	0.7118	0.1762	1869	63	G. max-O. sativa
Glyma01g02060.1_LOC_Os02g46680.1	0.1589	0.0085	5.0874	12.881	0.0312	1853	1099	G. max-O. sativa
Glyma02g41190.1_LOC_Os03g12140.1	0.2034	0.025	3.6882	5.0988	0.0551	881	1494	G. max-O. sativa
Glyma11g21310.1_LOC_Os01g72210.1	0.2845	0.0232	1.5414	0.2273	0.1845	321	2	G. max-O. sativa
Glyma06g23920.1_LOC_Os06g39640.1	0.114	0.0091	1.4356	0.1353	0.0794	641	526	G. max-O. sativa
Glyma19g37760.1_LOC_Os11g37700.1	0.259	0.0112	1.4662	0.1131	0.1766	306	4	G. max-O. sativa
Glyma11g11810.1_LOC_Os01g48380.1	0.2601	0.0204	2.3504	0.6726	0.1107	1876	8	G. max-O. sativa
Glyma11g13880.1_LOC_Os08g39840.1	0.2983	0.0279	3.6722	5.0453	0.0812	1855	2	G. max-O. sativa
Glyma14g34500.1_LOC_Os09g15480.1	0.3639	0.0303	3.5927	3.8335	0.1013	1197	179	G. max-O. sativa
Glyma01g16380.1_LOC_Os02g33010.1	0.1884	0.018	2.2392	0.6002	0.0842	1845	1799	G. max-O. sativa
Glyma14g27940.1_LOC_Os11g10480.1	0.1236	0.0128	1.9881	1.0366	0.0622	1807	573	G. max-O. sativa
Glyma17g03920.1_LOC_Os11g29380.1	0.0843	0.0073	3.3511	1.6795	0.0251	296	1373	G. max-O. sativa
Glyma06g06090.1_LOC_Os09g26760.1	0.1858	0.0156	2.4872	0.7544	0.0747	910	893	G. max-O. sativa
Glyma08g22400.1_LOC_Os02g10990.1	0.1675	0.0149	2.0222	0.4086	0.0828	1690	203	G. max-O. sativa
Glyma12g01650.1_LOC_Os02g43340.2	0.1591	0.0173	2.8214	1.3867	0.0564	1857	752	G. max-O. sativa
Glyma13g23180.1_LOC_Os09g38410.1	0.1073	0.0161	1.9849	0.9587	0.054	1815	1511	G. max-O. sativa
Glyma02g12160.1_LOC_Os02g51030.1	0.3189	0.0327	1.9212	0.4891	0.166	430	156	G. max-O. sativa
Glyma03g37100.1_LOC_Os01g25600.1	0.1626	0.0149	2.3831	0.6449	0.0682	1880	1670	G. max-O. sativa
Glyma17g17380.1_LOC_Os05g25060.1	0.2814	0.0189	1.6178	0.2255	0.1739	1869	319	G. max-O. sativa
Glyma0048s00300.1_LOC_Os02g58150.1	0.2971	0.0361	1.7399	0.4992	0.1707	1871	147	G. max-O. sativa
Glyma18g46220.1_LOC_Os02g03050.2	0.2012	0.0277	2.9902	8.9172	0.0673	1886	365	G. max-O. sativa
Glyma15g06000.1_LOC_Os02g51910.1	0.4215	0.0403	3.6332	4.9178	0.116	1848	508	G. max-O. sativa
Glyma05g29040.1_LOC_Os01g61320.1	0.1703	0.0231	1.3781	0.2637	0.1236	419	26	G. max-O. sativa
Glyma09g09190.1_LOC_Os01g37820.1	0.2268	0.0251	3.6894	5.1029	0.0615	1883	799	G. max-O. sativa
Glyma08g39270.1_LOC_Os01g21990.1	0.2215	0.0215	1.4812	0.4216	0.1495	1878	626	G. max-O. sativa
Glyma12g22700.1_LOC_Os07g37830.1	0.14	0.0153	1.7613	0.3065	0.0795	1885	1410	G. max-O. sativa
Glyma08g17160.1_LOC_Os03g03470.1	0.3305	0.0363	1.6485	0.3915	0.2005	1863	413	G. max-O. sativa
Glyma08g17110.1_LOC_Os01g11946.1	0.1923	0.0147	2.9639	5.777	0.0649	1877	1850	G. max-O. sativa
Glyma18g44250.1_LOC_Os05g39770.1	0.146	0.0132	3.1615	7.5547	0.0462	1527	122	G. max-O. sativa
Glyma02g44570.1_LOC_Os05g41390.1	0.2501	0.0262	3.6963	5.1261	0.0677	815	1442	G. max-O. sativa
Glyma18g50490.1_LOC_Os03g30130.3	0.2063	0.0216	1.8906	0.4303	0.1091	661	67	G. max-O. sativa
Glyma06g06870.1_LOC_Os01g54620.1	0.0913	0.0075	1.5699	0.1543	0.0582	164	327	G. max-O. sativa
Glyma02g00380.1_LOC_Os06g39750.1	0.1445	0.012	4.2923	7.5972	0.0337	1828	684	G. max-O. sativa
Glyma15g41430.1_LOC_Os05g43582.1	0.2937	0.0298	1.5048	0.4921	0.1952	1789	696	G. max-O. sativa
Glyma03g01780.1_LOC_Os03g31150.3	0.2427	0.0194	1.8489	0.3121	0.1313	1887	662	G. max-O. sativa
Glyma09g03300.1_LOC_Os06g45990.2	0.2169	0.0324	3.3115	3.9845	0.0655	781	1471	G. max-O. sativa
Glyma01g05830.1_LOC_Os03g58100.1	0.2318	0.0177	2.2382	0.5074	0.1036	1801	739	G. max-O. sativa
Glyma20g36400.1_LOC_Os02g57030.1	0.2434	0.0252	1.8934	0.4375	0.1286	1878	1922	G. max-O. sativa
Glyma11g11310.1_LOC_Os03g14080.1	0.0928	0.0099	4.2944	7.6077	0.0216	296	1135	G. max-O. sativa
Glyma16g06770.1_LOC_Os02g38970.2	0.3083	0.03	3.2346	2.4111	0.0953	50	1410	G. max-O. sativa
Glyma07g32550.1_LOC_Os03g36540.1	0.0989	0.0117	4.2083	7.1862	0.0235	1859	667	G. max-O. sativa
Glyma06g30000.1_LOC_Os04g55230.1	0.2485	0.0124	4.4568	6.6581	0.0558	1885	788	G. max-O. sativa
Glyma11g01180.1_LOC_Os02g46750.1	0.2532	0.0213	1.5125	0.2248	0.1674	1880	1039	G. max-O. sativa
Glyma18g20870.1_LOC_Os02g38020.1	0.1126	0.0121	1.1952	0.1454	0.0942	1875	1986	G. max-O. sativa
Glyma19g41590.1_LOC_Os03g19760.1	0.1848	0.0119	1.9933	0.2926	0.0927	1879	1985	G. max-O. sativa
Glyma10g38990.1_LOC_Os03g43510.1	0.1446	0.0171	3.0825	7.4456	0.0469	771	1202	G. max-O. sativa
Glyma17g12700.1_LOC_Os01g29150.1	0.1996	0.0236	3.6311	4.9111	0.055	603	125	G. max-O. sativa
Glyma03g31010.1_LOC_Os04g15800.1	0.1448	0.0266	3.2133	3.7379	0.0451	862	1391	G. max-O. sativa
Glyma06g05260.1_LOC_Os02g54520.1	0.0785	0.0164	3.1712	3.6371	0.0248	1824	32	G. max-O. sativa
Glyma11g36160.1_LOC_Os02g51540.1	0.3711	0.0279	2.2854	0.6435	0.1624	856	264	G. max-O. sativa
Glyma05g31400.1_LOC_Os05g16640.1	0.2636	0.0216	1.6852	0.2846	0.1564	70	988	G. max-O. sativa
Glyma13g27210.1_LOC_Os01g67740.1	0.1777	0.0091	1.9703	0.2293	0.0902	882	972	G. max-O. sativa
Glyma19g43510.1_LOC_Os12g40540.1	0.18	0.0197	2.8118	5.4943	0.064	1878	412	G. max-O. sativa
Glyma01g26990.1_LOC_Os01g63220.2	0.2178	0.018	1.7445	0.298	0.1249	409	9	G. max-O. sativa
Glyma19g04250.1_LOC_Os03g40540.1	0.221	0.0204	2.1354	0.5429	0.1035	665	204	G. max-O. sativa
Glyma16g19560.1_LOC_Os04g23890.2	0.1108	0.0101	4.4498	8.4335	0.0249	1876	1835	G. max-O. sativa
Glyma16g15800.1_LOC_Os10g42780.1	0.2304	0.02	1.5466	0.3277	0.149	1869	649	G. max-O. sativa
Glyma0048s00250.1_LOC_Os09g35990.1	0.4585	0.0403	1.3365	0.3333	0.343	1878	462	G. max-O. sativa
Glyma05g37800.1_LOC_Os01g54080.1	0.2883	0.0156	2.2265	0.4007	0.1295	912	526	G. max-O. sativa
Glyma11g20130.1_LOC_Os02g57400.1	0.1257	0.0143	4.0148	6.323	0.0313	1640	723	G. max-O. sativa
Glyma13g04410.1_LOC_Os12g26290.2	0.2319	0.0155	2.1935	0.4171	0.1057	1691	21	G. max-O. sativa
Glyma16g34620.1_LOC_Os05g40180.1	0.1682	0.0167	4.0709	6.5619	0.0413	1886	1770	G. max-O. sativa
Glyma19g40720.1_LOC_Os12g37840.1	0.0992	0.0093	2.4171	1.6072	0.041	1575	242	G. max-O. sativa
Glyma20g37780.1_LOC_Os05g33030.1	0.2247	0.0179	1.815	0.3073	0.1238	302	1037	G. max-O. sativa
Glyma15g14710.1_LOC_Os12g37610.1	0.263	0.0275	1.8673	0.4767	0.1408	1872	415	G. max-O. sativa
Glyma18g07290.1_LOC_Os03g47610.6	0.0887	0.0086	2.4244	1.7736	0.0366	1874	13	G. max-O. sativa
Glyma04g39990.1_LOC_Os01g07260.1	0.3314	0.0216	1.8737	0.2987	0.1769	899	340	G. max-O. sativa
Glyma15g35070.1_LOC_Os05g41090.1	0.1907	0.015	1.5773	0.1972	0.1209	1588	47	G. max-O. sativa
Glyma03g23870.1_LOC_Os01g69060.1	0.2074	0.0191	4.0323	6.3966	0.0514	1887	1820	G. max-O. sativa
Glyma12g35320.1_LOC_Os01g52640.3	0.2244	0.0178	1.9913	0.3686	0.1127	49	677	G. max-O. sativa
Glyma20g31060.1_LOC_Os01g40640.1	0.2554	0.0259	2.7751	4.8183	0.092	427	410	G. max-O. sativa
Glyma02g17130.1_LOC_Os05g05480.1	0.1492	0.0135	1.7618	0.2676	0.0847	1889	330	G. max-O. sativa
Glyma19g32550.1_LOC_Os09g31270.1	0.238	0.0181	2.2852	0.5535	0.1041	312	130	G. max-O. sativa
Glyma09g35050.5_LOC_Os02g47400.1	0.2486	0.0191	1.7556	0.2933	0.1416	1250	282	G. max-O. sativa
Glyma10g33130.1_LOC_Os03g05530.1	0.3144	0.0349	1.786	0.4365	0.176	169	1	G. max-O. sativa
Glyma18g14640.1_LOC_Os05g50960.1	0.2449	0.0193	1.7741	0.5006	0.138	712	719	G. max-O. sativa
Glyma10g15900.1_LOC_Os01g71280.1	0.1016	0.0106	1.882	0.2982	0.054	858	556	G. max-O. sativa
Glyma16g33010.1_LOC_Os06g04370.1	0.2879	0.0185	1.7501	0.2296	0.1645	898	1371	G. max-O. sativa
Glyma13g11740.1_LOC_Os02g49326.1	0.1729	0.0147	1.6244	0.2265	0.1064	1888	1274	G. max-O. sativa
Glyma17g04920.1_LOC_Os02g54254.1	0.1836	0.0102	2.2786	0.3666	0.0806	1843	1	G. max-O. sativa
Glyma16g07160.1_LOC_Os12g18640.1	0.332	0.0204	1.7515	0.2438	0.1896	424	888	G. max-O. sativa
Glyma20g37770.1_LOC_Os06g05390.1	0.2548	0.024	1.6959	0.6381	0.1502	1887	1964	G. max-O. sativa
Glyma18g05640.1_LOC_Os01g66000.1	0.1473	0.0222	3.6146	4.8581	0.0408	1887	1858	G. max-O. sativa
Glyma15g05290.1_LOC_Os03g49720.1	0.1677	0.023	2.2515	0.7937	0.0745	1881	1826	G. max-O. sativa
Glyma19g30110.1_LOC_Os07g48770.1	0.1053	0.0164	1.3866	0.2553	0.0759	1689	134	G. max-O. sativa
Glyma05g32900.1_LOC_Os06g11140.1	0.1848	0.0149	4.2955	7.6132	0.043	1876	1192	G. max-O. sativa
Glyma04g11180.1_LOC_Os08g31750.1	0.3034	0.0273	1.5432	0.2668	0.1966	1890	1723	G. max-O. sativa
Glyma15g23550.1_LOC_Os02g55870.1	0.232	0.0171	1.4985	0.1846	0.1549	911	139	G. max-O. sativa
Glyma02g16630.1_LOC_Os05g32390.1	0.3097	0.0173	1.9481	0.2843	0.159	1869	1670	G. max-O. sativa
Glyma03g31820.1_LOC_Os07g23110.1	0.2247	0.0125	1.914	0.2486	0.1174	816	232	G. max-O. sativa
Glyma04g02740.1_LOC_Os09g36350.1	0.2342	0.018	2.3356	1.8002	0.1003	245	665	G. max-O. sativa
Glyma15g29900.1_LOC_Os03g45194.1	0.1129	0.0145	1.7578	0.3471	0.0642	1889	444	G. max-O. sativa
Glyma06g04280.1_LOC_Os02g52650.1	0.1444	0.019	3.1611	2.3327	0.0457	1883	1972	G. max-O. sativa
Glyma02g00780.1_LOC_Os03g41510.1	0.1355	0.0139	4.13	6.8234	0.0328	429	579	G. max-O. sativa
Glyma17g34300.1_LOC_Os02g14190.1	0.1925	0.0185	3.5459	3.3262	0.0543	151	545	G. max-O. sativa
Glyma12g17510.1_LOC_Os01g57610.1	0.1967	0.0174	3.707	5.1621	0.0531	1375	603	G. max-O. sativa
Glyma06g13880.1_LOC_Os10g37330.1	0.182	0.0172	1.6237	0.2566	0.1121	1873	1716	G. max-O. sativa
Glyma08g05190.1_LOC_Os11g34210.2	0.1295	0.0114	4.3102	7.688	0.03	1769	118	G. max-O. sativa
Glyma06g07180.1_LOC_Os08g41090.1	0.219	0.0235	2.902	9.8202	0.0755	1889	542	G. max-O. sativa
Glyma04g05890.1_LOC_Os03g08080.1	0.1962	0.0322	1.6376	0.4217	0.1198	1887	655	G. max-O. sativa
Glyma14g22170.1_LOC_Os05g51150.1	0.481	0.0451	1.2888	0.2348	0.3732	1864	16	G. max-O. sativa
Glyma02g38190.1_LOC_Os11g40590.3	0.3182	0.0245	2.6243	1.006	0.1213	380	53	G. max-O. sativa
Glyma07g01190.1_LOC_Os05g46290.1	0.1772	0.0133	1.4918	0.1762	0.1187	900	300	G. max-O. sativa
Glyma10g21100.1_LOC_Os12g34094.1	0.1084	0.0198	0.0912	0.0271	1.188	683	1	G. max-O. sativa
Glyma20g03950.1_LOC_Os09g24530.1	0.2538	0.0208	2.7608	1.1276	0.0919	1889	973	G. max-O. sativa
Glyma09g04010.1_LOC_Os05g06510.1	0.2278	0.0209	2.2114	1.3057	0.103	1871	1	G. max-O. sativa
Glyma17g14730.1_LOC_Os06g01490.1	0.189	0.0141	2.0573	0.3722	0.0919	271	1532	G. max-O. sativa
Glyma10g03410.2_LOC_Os03g57950.1	0.1642	0.0148	1.6572	0.2656	0.0991	901	618	G. max-O. sativa
Glyma11g01300.1_LOC_Os02g40900.1	0.1655	0.0226	1.7244	0.4152	0.096	312	111	G. max-O. sativa
Glyma02g04410.1_LOC_Os01g68330.1	0.1929	0.0169	2.4177	0.7293	0.0798	1797	1401	G. max-O. sativa
Glyma12g05800.1_LOC_Os04g39880.1	0.2617	0.0179	1.9884	0.3556	0.1316	444	47	G. max-O. sativa
Glyma13g10340.1_LOC_Os08g02210.2	0.118	0.0185	3.5759	4.7365	0.033	1889	2010	G. max-O. sativa
Glyma13g42630.1_LOC_Os09g19930.1	0.2412	0.0165	1.7078	0.2324	0.1412	873	1278	G. max-O. sativa
Glyma20g34970.1_LOC_Os02g56540.1	0.1319	0.0163	2.0769	0.5464	0.0635	877	1458	G. max-O. sativa
Glyma13g44750.1_LOC_Os06g08560.1	0.22	0.0117	2.0822	0.2823	0.1056	378	54	G. max-O. sativa
Glyma14g38460.1_LOC_Os03g21800.1	0.1621	0.023	1.9207	0.556	0.0844	867	612	G. max-O. sativa
Glyma04g34600.1_LOC_Os03g48540.1	0.2222	0.0162	1.9436	0.3565	0.1143	596	54	G. max-O. sativa
Glyma01g39430.1_LOC_Os01g64820.1	0.2297	0.0106	2.6038	1.9745	0.0882	819	1488	G. max-O. sativa
Glyma03g01960.1_LOC_Os03g02640.1	0.1529	0.0166	1.8232	0.3583	0.0839	1880	666	G. max-O. sativa
Glyma01g01890.1_LOC_Os10g42700.1	0.29	0.0246	1.8215	0.3515	0.1592	1888	806	G. max-O. sativa
Glyma05g00510.1_LOC_Os10g16974.1	0.3209	0.0342	1.4967	0.2828	0.2144	1410	315	G. max-O. sativa
Glyma04g11560.1_LOC_Os08g31460.1	0.1945	0.0161	1.5497	0.2051	0.1255	1869	211	G. max-O. sativa
Glyma04g43510.1_LOC_Os12g10320.1	0.2669	0.0373	2.9419	3.1366	0.0907	169	114	G. max-O. sativa
Glyma13g29310.1_LOC_Os01g56350.3	0.1996	0.0195	2.2964	0.6919	0.0869	1865	26	G. max-O. sativa
Glyma08g02680.1_LOC_Os08g24390.1	0.2833	0.0199	2.4864	2.0775	0.114	1885	624	G. max-O. sativa
Glyma10g32160.1_LOC_Os01g49200.1	0.2407	0.0158	4.4051	8.187	0.0546	825	1476	G. max-O. sativa
Glyma02g06730.1_LOC_Os03g52239.1	0.1661	0.0186	3.7681	5.3738	0.0441	1861	453	G. max-O. sativa
Glyma08g24850.1_LOC_Os02g43870.1	0.2609	0.032	1.6562	0.4169	0.1575	1195	484	G. max-O. sativa
Glyma07g00240.1_LOC_Os06g49120.1	0.1284	0.012	1.9734	0.355	0.065	49	1776	G. max-O. sativa
Glyma17g15990.1_LOC_Os06g50120.1	0.1641	0.0191	1.4473	0.2636	0.1134	893	155	G. max-O. sativa
Glyma06g36650.1_LOC_Os01g54420.1	0.1766	0.0115	1.8114	0.2218	0.0975	878	1220	G. max-O. sativa
Glyma11g37230.1_LOC_Os01g67490.1	0.1707	0.0269	1.9033	0.5879	0.0897	1825	703	G. max-O. sativa
Glyma20g27740.1_LOC_Os07g43560.1	0.2665	0.0222	2.2466	0.6101	0.1186	1337	380	G. max-O. sativa
Glyma16g06130.1_LOC_Os01g73910.1	0.1202	0.0166	1.5395	0.4222	0.0781	1864	1673	G. max-O. sativa
Glyma07g11530.1_LOC_Os05g34040.1	0.1802	0.015	1.5161	0.2036	0.1189	1886	193	G. max-O. sativa
Glyma11g19260.1_LOC_Os01g08510.1	0.5897	0.0352	1.236	0.1327	0.4771	1860	112	G. max-O. sativa
Glyma18g00360.1_LOC_Os01g61630.1	0.3172	0.0278	3.336	2.5302	0.0951	1873	246	G. max-O. sativa
Glyma13g22420.1_LOC_Os02g55410.1	0.1576	0.011	1.8627	0.2467	0.0846	725	1508	G. max-O. sativa
Glyma01g35030.1_LOC_Os02g03670.1	0.161	0.0191	2.1125	0.5964	0.0762	1875	786	G. max-O. sativa
Glyma20g19200.1_LOC_Os04g05050.1	0.1024	0.0111	4.0613	6.5203	0.0252	186	268	G. max-O. sativa
Glyma05g00370.2_LOC_Os03g11540.1	0.2252	0.0164	3.2698	1.914	0.0689	846	1462	G. max-O. sativa
Glyma09g38380.1_LOC_Os07g36250.1	0.1306	0.0132	4.1863	7.0826	0.0312	1880	736	G. max-O. sativa
Glyma17g15180.1_LOC_Os10g41040.1	0.2321	0.0192	4.189	7.0948	0.0554	792	1194	G. max-O. sativa
Glyma13g37790.1_LOC_Os07g37250.1	0.1354	0.0173	3.2185	2.4761	0.0421	1888	1544	G. max-O. sativa
Glyma15g06450.1_LOC_Os07g41190.1	0.2396	0.0186	4.2685	7.7353	0.0561	722	294	G. max-O. sativa
Glyma16g06420.1_LOC_Os12g13340.1	0.2918	0.0198	1.4543	0.1763	0.2006	224	8	G. max-O. sativa
Glyma02g40340.1_LOC_Os01g60330.1	0.2045	0.0155	4.3909	8.11	0.0466	224	1257	G. max-O. sativa
Glyma02g47350.1_LOC_Os04g39489.1	0.2645	0.0209	4.1188	6.7729	0.0642	1880	7	G. max-O. sativa
Glyma08g12020.1_LOC_Os07g38930.5	0.3157	0.0211	1.9144	0.3457	0.1649	910	615	G. max-O. sativa
Glyma14g10890.1_LOC_Os09g16920.1	0.2039	0.023	1.9647	0.5639	0.1038	65	560	G. max-O. sativa
Glyma10g38410.1_LOC_Os08g43230.1	0.2029	0.0227	3.8125	5.5334	0.0532	1892	901	G. max-O. sativa
Glyma05g35180.1_LOC_Os02g49790.1	0.2175	0.0188	1.4633	0.1961	0.1487	1847	24	G. max-O. sativa
Glyma02g39260.1_LOC_Os05g43240.1	0.3116	0.023	1.4994	0.276	0.2078	170	561	G. max-O. sativa
Glyma12g05650.1_LOC_Os11g16550.1	0.1884	0.0252	1.6147	0.7603	0.1167	1859	1102	G. max-O. sativa
Glyma11g00310.1_LOC_Os07g40120.1	0.3053	0.0173	4.4719	8.5578	0.0683	427	364	G. max-O. sativa
Glyma15g05980.1_LOC_Os02g51900.1	0.3064	0.0274	3.8611	5.7132	0.0794	1863	424	G. max-O. sativa
Glyma05g38050.1_LOC_Os03g02020.2	0.2922	0.0296	1.5052	0.3044	0.1941	1844	1782	G. max-O. sativa
Glyma08g46410.1_LOC_Os03g63110.1	0.2731	0.0284	1.7313	0.3716	0.1578	70	563	G. max-O. sativa
Glyma10g05520.1_LOC_Os03g17570.3	0.2516	0.0217	2.2408	0.6433	0.1123	1376	352	G. max-O. sativa
Glyma18g05060.1_LOC_Os06g13000.1	0.1921	0.0228	1.5675	0.3298	0.1226	1817	23	G. max-O. sativa
Glyma18g43940.1_LOC_Os05g39690.1	0.2352	0.0225	1.5202	0.2575	0.1547	282	2	G. max-O. sativa
Glyma04g40080.1_LOC_Os03g21730.1	0.3169	0.0155	1.8813	0.2168	0.1684	231	1569	G. max-O. sativa
Glyma19g41250.1_LOC_Os01g18240.1	0.0789	0.0172	0.8815	0.1807	0.0895	278	598	G. max-O. sativa
Glyma20g38820.1_LOC_Os07g28790.1	0.2641	0.0239	2.2229	0.6143	0.1188	1885	1989	G. max-O. sativa
Glyma11g35700.1_LOC_Os12g01730.1	0.1976	0.0194	3.9249	5.9589	0.0504	170	19	G. max-O. sativa
Glyma01g01850.1_LOC_Os10g42490.1	0.2309	0.0213	4.0231	6.3578	0.0574	314	882	G. max-O. sativa
Glyma09g27220.1_LOC_Os07g28090.1	0.1204	0.0137	1.7531	0.3135	0.0687	1879	1539	G. max-O. sativa
Glyma15g12200.1_LOC_Os09g31130.1	0.3115	0.0306	2.1152	0.6306	0.1473	531	193	G. max-O. sativa
Glyma13g01560.1_LOC_Os06g44300.1	0.2574	0.0163	4.5774	9.178	0.0562	1866	588	G. max-O. sativa
Glyma14g36290.1_LOC_Os11g29230.1	0.3334	0.0202	2.2848	0.4963	0.1459	1885	1062	G. max-O. sativa
Glyma05g29740.1_LOC_Os05g49130.1	0.4592	0.0479	1.4948	0.5815	0.3072	1839	38	G. max-O. sativa
Glyma08g21300.1_LOC_Os06g36560.1	0.1651	0.018	3.8217	5.567	0.0432	1679	125	G. max-O. sativa
Glyma02g00430.1_LOC_Os11g37560.1	0.181	0.0194	1.6313	0.3103	0.1109	1843	134	G. max-O. sativa
Glyma09g15620.1_LOC_Os07g10770.1	0.0613	0.0058	1.4774	0.1398	0.0415	305	684	G. max-O. sativa
Glyma13g28570.1_LOC_Os01g15480.1	0.2564	0.0115	2.0923	0.2555	0.1225	873	1412	G. max-O. sativa
Glyma10g37220.1_LOC_Os05g11980.1	0.2803	0.0156	1.8716	0.2533	0.1498	907	564	G. max-O. sativa
Glyma19g40020.1_LOC_Os07g47830.1	0.2091	0.0187	3.9083	5.8938	0.0535	670	976	G. max-O. sativa
Glyma04g41250.1_LOC_Os01g37130.1	0.2793	0.0258	1.396	0.203	0.2001	1885	1807	G. max-O. sativa
Glyma04g24360.1_LOC_Os09g25550.1	0.3211	0.0172	4.6339	9.5935	0.0693	1886	655	G. max-O. sativa
Glyma08g14970.1_LOC_Os04g54640.1	0.0959	0.0128	4.0506	6.4744	0.0237	1888	1497	G. max-O. sativa
Glyma01g07780.1_LOC_Os03g40550.1	0.2665	0.0203	2.9206	1.3799	0.0912	607	29	G. max-O. sativa
Glyma16g29040.1_LOC_Os01g12660.1	0.1622	0.0114	1.8262	0.2459	0.0888	980	275	G. max-O. sativa
Glyma05g37700.1_LOC_Os02g44654.2	0.1729	0.0226	3.4437	4.3436	0.0502	1089	1183	G. max-O. sativa
Glyma14g34480.1_LOC_Os02g51620.1	0.259	0.019	2.521	0.7249	0.1028	1461	461	G. max-O. sativa
Glyma13g18000.1_LOC_Os05g06890.1	0.2372	0.0174	2.2587	0.5023	0.105	1771	794	G. max-O. sativa
Glyma18g43920.1_LOC_Os05g27820.1	0.1584	0.0181	3.7009	5.1417	0.0428	900	713	G. max-O. sativa
Glyma04g00330.1_LOC_Os11g26160.1	0.2831	0.0235	1.477	0.2252	0.1917	1883	422	G. max-O. sativa
Glyma12g16580.1_LOC_Os04g53760.1	0.2592	0.0161	2.9725	1.1888	0.0872	218	508	G. max-O. sativa
Glyma07g29000.1_LOC_Os04g49350.1	0.4039	0.0305	4.904	20.3632	0.0824	1888	1788	G. max-O. sativa
Glyma12g06130.1_LOC_Os04g45720.1	0.285	0.0236	4.1007	6.6926	0.0695	1360	1101	G. max-O. sativa
Glyma15g00360.1_LOC_Os08g34640.1	0.4109	0.0195	1.8377	0.2263	0.2236	320	267	G. max-O. sativa
Glyma14g23860.1_LOC_Os10g41780.1	0.1205	0.0114	2.4046	0.6114	0.0501	1640	1528	G. max-O. sativa
Glyma01g34700.1_LOC_Os12g35630.1	0.2035	0.0133	2.1382	0.3655	0.0952	1878	1291	G. max-O. sativa
Glyma18g20820.1_LOC_Os08g43654.1	0.3593	0.0322	3.6902	5.1054	0.0974	1768	239	G. max-O. sativa
Glyma12g05900.1_LOC_Os08g39740.1	0.262	0.0213	4.0717	6.5654	0.0643	1726	646	G. max-O. sativa
Glyma03g29100.1_LOC_Os01g14090.1	0.2519	0.0229	2.4208	0.7726	0.104	897	604	G. max-O. sativa
Glyma10g29380.1_LOC_Os01g70820.1	0.2627	0.0345	1.8122	0.4797	0.145	1885	245	G. max-O. sativa
Glyma18g07550.1_LOC_Os02g56130.1	0.082	0.0118	3.7073	5.163	0.0221	239	1250	G. max-O. sativa
Glyma11g21150.1_LOC_Os01g69950.1	0.1059	0.0203	1.5465	0.7408	0.0685	1890	739	G. max-O. sativa
Glyma09g30420.1_LOC_Os03g50420.1	0.1965	0.0276	3.4834	4.4579	0.0564	913	1430	G. max-O. sativa
Glyma01g39200.1_LOC_Os02g52420.1	0.1207	0.0145	2.5548	0.9674	0.0472	1858	1646	G. max-O. sativa
Glyma17g02440.1_LOC_Os05g33644.1	0.2527	0.0137	4.6838	9.8502	0.0539	1334	1	G. max-O. sativa
Glyma02g04900.1_LOC_Os09g37510.1	0.2487	0.0251	2.0308	1.212	0.1224	831	1530	G. max-O. sativa
Glyma12g29190.1_LOC_Os05g35410.1	0.2045	0.0163	4.3596	7.9439	0.0469	1853	22	G. max-O. sativa
Glyma12g05890.1_LOC_Os09g31380.1	0.2516	0.0264	3.0339	11.3185	0.0829	1227	290	G. max-O. sativa
Glyma03g33470.1_LOC_Os05g03040.1	0.0954	0.016	2.548	3.2784	0.0374	1668	11	G. max-O. sativa
Glyma14g02430.1_LOC_Os08g15030.1	0.0964	0.0133	2.7337	1.1495	0.0353	603	246	G. max-O. sativa
Glyma01g45650.1_LOC_Os02g52390.1	0.144	0.0094	4.7155	10.0598	0.0305	1851	4	G. max-O. sativa
Glyma20g21030.1_LOC_Os02g40730.1	0.1325	0.0179	3.7069	5.1619	0.0357	1681	1	G. max-O. sativa
Glyma03g31310.1_LOC_Os03g06520.1	0.1882	0.0146	4.4607	8.4946	0.0422	478	675	G. max-O. sativa
Glyma07g06560.1_LOC_Os12g10850.1	0.4059	0.0363	1.548	0.2938	0.2622	794	528	G. max-O. sativa
Glyma01g01210.1_LOC_Os01g10140.2	0.3945	0.0327	1.3993	0.2383	0.282	1331	6	G. max-O. sativa
Glyma20g38680.1_LOC_Os03g20580.1	0.4647	0.0293	1.5855	0.2229	0.2931	859	810	G. max-O. sativa
Glyma20g06750.1_LOC_Os06g19630.2	0.2966	0.0224	2.0042	0.3877	0.148	313	30	G. max-O. sativa
Glyma09g00910.1_LOC_Os01g50040.1	0.2869	0.0249	1.3337	0.1928	0.2151	126	452	G. max-O. sativa
Glyma14g10230.1_LOC_Os05g43530.1	0.0938	0.0102	1.8461	0.3002	0.0508	1227	144	G. max-O. sativa
Glyma13g42960.1_LOC_Os06g05550.1	0.2258	0.0239	1.9709	0.4797	0.1146	1882	350	G. max-O. sativa
Glyma03g38440.2_LOC_Os03g61829.1	0.1924	0.021	1.8217	0.419	0.1056	1250	683	G. max-O. sativa
Glyma07g14250.1_LOC_Os07g30800.1	0.2392	0.0332	1.6119	0.3873	0.1484	1885	108	G. max-O. sativa
Glyma13g20800.1_LOC_Os02g41670.1	0.1833	0.0131	4.4963	8.6973	0.0408	905	4	G. max-O. sativa
Glyma05g08100.1_LOC_Os01g08260.1	0.1548	0.0121	1.5117	0.1742	0.1024	1828	795	G. max-O. sativa
Glyma06g13140.1_LOC_Os01g43150.1	0.1307	0.0102	2.0343	0.3201	0.0643	1890	712	G. max-O. sativa
Glyma15g06710.1_LOC_Os05g43830.1	0.1515	0.0159	1.6512	0.2742	0.0918	127	518	G. max-O. sativa
Glyma17g34380.1_LOC_Os06g10230.1	0.1554	0.0097	4.8639	11.1019	0.0319	656	1178	G. max-O. sativa
Glyma14g05300.1_LOC_Os02g53200.1	0.2792	0.0216	3.9967	6.2479	0.0699	814	620	G. max-O. sativa
Glyma11g36830.1_LOC_Os03g62780.1	0.2681	0.025	2.6457	1.0432	0.1013	1842	1947	G. max-O. sativa
Glyma09g04920.1_LOC_Os05g30010.1	0.4	0.0212	1.615	0.1856	0.2477	251	401	G. max-O. sativa
Glyma16g27500.1_LOC_Os04g54790.1	0.2175	0.0151	1.1733	0.1388	0.1853	1879	1885	G. max-O. sativa
Glyma11g38140.3_LOC_Os04g38310.1	0.2185	0.0229	2.0462	1.3177	0.1068	810	1326	G. max-O. sativa
Glyma16g04030.1_LOC_Os07g07310.1	0.1279	0.0096	3.3198	1.7103	0.0385	1888	395	G. max-O. sativa
Glyma08g23600.1_LOC_Os09g25570.1	0.3404	0.0311	3.9461	6.0427	0.0863	258	1273	G. max-O. sativa
Glyma10g38590.1_LOC_Os10g11140.1	0.1019	0.0095	2.0902	0.3735	0.0488	431	678	G. max-O. sativa
Glyma11g05750.1_LOC_Os03g01920.1	0.2229	0.0205	2.0221	0.4528	0.1102	431	731	G. max-O. sativa
Glyma12g30430.1_LOC_Os01g56930.1	0.2403	0.0204	1.8579	0.7972	0.1294	763	71	G. max-O. sativa
Glyma12g35600.1_LOC_Os02g20490.1	0.2455	0.037	1.7128	0.4825	0.1433	1880	656	G. max-O. sativa
Glyma08g02550.1_LOC_Os02g15810.1	0.2182	0.0321	3.0904	3.4518	0.0706	838	1468	G. max-O. sativa
Glyma05g32670.2_LOC_Os01g66110.1	0.1525	0.0114	4.422	8.279	0.0345	305	389	G. max-O. sativa
Glyma08g24960.1_LOC_Os02g14840.1	0.2436	0.0166	1.6091	0.2093	0.1514	1559	647	G. max-O. sativa
Glyma19g34110.1_LOC_Os07g07950.2	0.1909	0.0153	2.7272	1.0115	0.07	1505	614	G. max-O. sativa
Glyma01g39960.1_LOC_Os01g59510.1	0.1326	0.0135	4.0956	6.6699	0.0324	1755	15	G. max-O. sativa
Glyma10g12410.1_LOC_Os06g21380.1	0.1618	0.0146	2.028	0.3901	0.0798	1846	1582	G. max-O. sativa
Glyma13g07910.1_LOC_Os09g03939.1	0.2856	0.0181	3.0112	1.196	0.0948	436	43	G. max-O. sativa
Glyma02g11430.1_LOC_Os04g59320.1	0.2668	0.0195	2.6278	0.8579	0.1015	70	1472	G. max-O. sativa
Glyma14g10430.1_LOC_Os03g51690.2	0.0874	0.0176	3.1356	3.5543	0.0279	166	416	G. max-O. sativa
Glyma18g22150.1_LOC_Os06g49160.1	0.3342	0.0358	2.118	0.6396	0.1578	1886	1246	G. max-O. sativa
Glyma18g49000.1_LOC_Os03g48300.1	0.1026	0.0069	2.8991	0.8289	0.0354	122	147	G. max-O. sativa
Glyma16g04180.1_LOC_Os03g06180.1	0.3077	0.0214	1.5478	0.2072	0.1988	318	108	G. max-O. sativa
Glyma09g15150.1_LOC_Os01g03914.1	0.2138	0.0303	1.4454	0.2978	0.1479	165	17	G. max-O. sativa
Glyma16g34740.1_LOC_Os01g59740.1	0.2368	0.0322	4.9518	33.6988	0.0478	1862	29	G. max-O. sativa
Glyma13g08010.1_LOC_Os03g09060.1	0.2822	0.0261	1.5943	0.2708	0.177	1887	1	G. max-O. sativa
Glyma17g06490.1_LOC_Os04g51580.2	0.1945	0.0209	3.5726	4.7261	0.0544	1244	539	G. max-O. sativa
Glyma18g43540.1_LOC_Os02g34580.1	0.2024	0.0159	1.7162	0.2437	0.1179	319	12	G. max-O. sativa
Glyma17g37580.1_LOC_Os04g56850.1	0.2034	0.0151	1.5397	0.1909	0.1321	1861	1279	G. max-O. sativa
Glyma19g44500.1_LOC_Os05g45770.1	0.1757	0.0244	2.6614	4.272	0.066	1855	282	G. max-O. sativa
Glyma15g14460.1_LOC_Os03g56869.1	0.3093	0.029	1.4239	0.225	0.2172	1883	1095	G. max-O. sativa
Glyma15g04830.1_LOC_Os05g02670.1	0.1961	0.0105	2.6372	0.5739	0.0743	116	425	G. max-O. sativa
Glyma07g30110.1_LOC_Os06g45370.1	0.1238	0.0149	4.0168	6.3316	0.0308	1868	907	G. max-O. sativa
Glyma02g45610.1_LOC_Os05g29010.2	0.171	0.0145	2.5653	0.8022	0.0667	899	1441	G. max-O. sativa
Glyma09g02170.1_LOC_Os04g36720.1	0.1998	0.0178	4.2357	7.3176	0.0472	1860	1215	G. max-O. sativa
Glyma02g03960.1_LOC_Os08g29200.1	0.3944	0.0485	3.0979	3.4686	0.1273	262	1162	G. max-O. sativa
Glyma08g18080.1_LOC_Os09g07460.1	0.2299	0.0346	3.7994	7.2934	0.0605	293	169	G. max-O. sativa
Glyma14g04530.1_LOC_Os06g37080.1	0.2064	0.0249	3.6128	4.8523	0.0571	55	95	G. max-O. sativa
Glyma11g31680.1_LOC_Os03g60100.1	0.1608	0.0247	2.0124	0.6763	0.0799	1866	683	G. max-O. sativa
LOC_Os05g40960.1_AT3G04030.3	0.2244	0.0248	1.5859	0.3183	0.1415	697	5467	O. sativa-A. thaliana
LOC_Os08g07060.1_AT2G47910.1	0.1504	0.0247	1.51	0.3554	0.0996	1901	5786	O. sativa-A. thaliana
LOC_Os08g27150.1_AT5G16180.1	0.3242	0.0257	2.4191	0.7154	0.134	1111	5739	O. sativa-A. thaliana
LOC_Os03g26530.1_AT1G07720.1	0.3785	0.0433	3.2035	3.7141	0.1182	9	5772	O. sativa-A. thaliana
LOC_Os12g26290.2_AT3G01420.1	0.2662	0.0164	2.2192	0.4155	0.12	21	5749	O. sativa-A. thaliana
LOC_Os11g08980.1_AT1G21650.3	0.1635	0.0096	3.0337	0.9836	0.0539	4	5573	O. sativa-A. thaliana
LOC_Os03g59110.1_AT4G25650.2	0.3186	0.0288	3.8453	5.6541	0.0828	73	5766	O. sativa-A. thaliana
LOC_Os10g35140.1_AT3G02690.1	0.1195	0.0217	1.6344	0.3873	0.0731	1474	5781	O. sativa-A. thaliana
LOC_Os03g52640.2_AT3G28460.1	0.2275	0.0245	3.102	2.3042	0.0733	257	5773	O. sativa-A. thaliana
LOC_Os08g06630.1_AT1G64860.1	0.2483	0.0218	1.7746	0.317	0.1399	1751	5781	O. sativa-A. thaliana
LOC_Os01g62810.1_AT3G55580.1	0.2281	0.0194	1.6773	0.5253	0.136	281	5359	O. sativa-A. thaliana
LOC_Os02g35000.1_AT1G77020.1	0.1993	0.0191	1.7023	0.2935	0.1171	471	5674	O. sativa-A. thaliana
LOC_Os07g34580.1_AT1G11545.1	0.1935	0.0253	3.2528	3.8352	0.0595	660	140	O. sativa-A. thaliana
LOC_Os02g55120.1_AT2G24060.1	0.3328	0.0349	3.5327	4.6041	0.0942	1587	5780	O. sativa-A. thaliana
LOC_Os03g51920.1_AT1G17870.1	0.1424	0.0146	4.2397	7.3372	0.0336	646	5261	O. sativa-A. thaliana
LOC_Os07g23990.1_AT1G01320.1	0.2013	0.0101	1.628	0.147	0.1236	1402	5747	O. sativa-A. thaliana
LOC_Os10g08474.1_AT2G45570.1	0.362	0.0398	2.2024	2.036	0.1644	476	5351	O. sativa-A. thaliana
LOC_Os10g37330.1_AT5G53580.1	0.1719	0.0169	3.6262	3.5718	0.0474	1716	5786	O. sativa-A. thaliana
LOC_Os04g40990.1_AT5G03860.1	0.1594	0.0163	3.9501	6.0588	0.0404	2	5444	O. sativa-A. thaliana
LOC_Os03g18110.1_AT2G30010.1	0.351	0.0426	3.3603	4.1132	0.1044	173	5784	O. sativa-A. thaliana
LOC_Os08g40820.1_AT3G20260.1	0.2531	0.0226	2.4169	0.8074	0.1047	467	595	O. sativa-A. thaliana
LOC_Os01g66680.1_AT2G19130.1	0.3078	0.0236	2.8104	1.1701	0.1095	348	282	O. sativa-A. thaliana
LOC_Os03g25960.1_AT2G37220.1	0.1753	0.0257	1.3897	0.2845	0.1261	25	5788	O. sativa-A. thaliana
LOC_Os05g05600.3_AT1G66330.1	0.1999	0.0195	1.6663	0.2958	0.12	1577	5751	O. sativa-A. thaliana
LOC_Os01g07090.1_AT2G30170.1	0.28	0.0261	2.4765	0.8995	0.1131	1322	5787	O. sativa-A. thaliana
LOC_Os02g54520.1_AT5G65790.1	0.0603	0.0153	2.0525	0.7768	0.0294	32	5774	O. sativa-A. thaliana
LOC_Os02g13970.2_AT4G18810.2	0.1856	0.014	1.7337	0.2347	0.1071	1999	5781	O. sativa-A. thaliana
LOC_Os11g42430.1_AT5G18840.1	0.2835	0.0211	1.2654	0.1752	0.224	30	5682	O. sativa-A. thaliana
LOC_Os01g26039.1_AT1G54570.1	0.3261	0.0199	2.2176	0.4168	0.147	1049	4970	O. sativa-A. thaliana
LOC_Os01g53840.1_AT1G51940.1	0.1769	0.015	4.2486	7.3808	0.0416	1434	5727	O. sativa-A. thaliana
LOC_Os05g43610.1_AT4G21070.1	0.3365	0.0218	2.582	0.7915	0.1303	1461	595	O. sativa-A. thaliana
LOC_Os02g37590.1_AT5G55480.1	0.3406	0.0204	1.913	0.3015	0.1781	835	5578	O. sativa-A. thaliana
LOC_Os04g54790.1_AT1G71810.1	0.2405	0.0155	2.0435	0.3204	0.1177	1885	5768	O. sativa-A. thaliana
LOC_Os01g12130.1_AT5G53190.1	0.3142	0.0326	1.999	1.1565	0.1572	387	182	O. sativa-A. thaliana
LOC_Os09g16920.1_AT2G46210.1	0.2693	0.0279	3.7485	5.305	0.0718	560	288	O. sativa-A. thaliana
LOC_Os02g55330.2_AT4G31020.2	0.1206	0.0165	1.9001	0.4294	0.0635	92	5726	O. sativa-A. thaliana
LOC_Os05g01230.1_AT1G57820.1	0.1813	0.0149	4.1919	7.1086	0.0432	744	595	O. sativa-A. thaliana
LOC_Os07g10630.1_AT2G41820.1	0.2918	0.0162	4.6934	9.9132	0.0622	638	282	O. sativa-A. thaliana
LOC_Os02g49680.1_AT5G23060.1	0.2465	0.0243	3.9831	6.1923	0.0619	1618	5783	O. sativa-A. thaliana
LOC_Os02g33030.1_AT2G28210.1	0.3996	0.0516	1.9202	0.7063	0.2081	799	282	O. sativa-A. thaliana
LOC_Os02g38820.1_AT1G67700.2	0.1607	0.0251	3.3767	4.1576	0.0476	1310	5786	O. sativa-A. thaliana
LOC_Os01g59570.1_AT1G51850.1	0.4262	0.0271	1.8401	0.6275	0.2316	91	5758	O. sativa-A. thaliana
LOC_Os12g12860.1_AT2G31500.1	0.2414	0.0177	2.5141	0.7141	0.096	121	288	O. sativa-A. thaliana
LOC_Os11g31570.1_AT5G14020.1	0.3897	0.0292	2.0841	1.2045	0.187	13	5773	O. sativa-A. thaliana
LOC_Os03g17174.1_AT2G39470.1	0.2692	0.0326	1.7472	0.4399	0.1541	850	5787	O. sativa-A. thaliana
LOC_Os02g08140.1_AT5G57630.1	0.2533	0.0238	2.7305	1.2089	0.0928	1812	4971	O. sativa-A. thaliana
LOC_Os05g38480.1_AT5G02370.1	0.2136	0.0198	4.0287	6.3817	0.053	1470	595	O. sativa-A. thaliana
LOC_Os12g14930.1_ATMG00640.1	0.2002	0.0248	0.1854	0.0397	1.0798	2	4981	O. sativa-A. thaliana
LOC_Os12g08830.1_AT1G77090.1	0.1171	0.0187	4.8888	473.855	0.024	583	5784	O. sativa-A. thaliana
LOC_Os04g46730.1_AT1G35290.1	0.3501	0.0413	3.4	4.2212	0.103	392	5290	O. sativa-A. thaliana
LOC_Os06g20320.1_AT5G55220.1	0.299	0.0203	2.1351	0.4447	0.14	644	5789	O. sativa-A. thaliana
LOC_Os03g09060.1_AT1G60600.2	0.2586	0.0261	1.7561	0.6566	0.1473	1	5789	O. sativa-A. thaliana
LOC_Os03g48920.1_AT1G54520.1	0.1686	0.0216	1.9462	0.503	0.0866	809	5767	O. sativa-A. thaliana
LOC_Os07g34950.1_AT5G52970.1	0.111	0.0209	3.2724	3.8845	0.0339	365	5788	O. sativa-A. thaliana
LOC_Os04g45480.1_AT4G12400.2	0.1254	0.0132	4.0764	6.5859	0.0308	1	5732	O. sativa-A. thaliana
LOC_Os02g03720.1_AT5G17670.1	0.1678	0.0204	1.7988	0.3776	0.0933	1875	5781	O. sativa-A. thaliana
LOC_Os05g49220.1_AT5G66470.1	0.1825	0.0216	1.5173	0.2955	0.1203	291	5778	O. sativa-A. thaliana
LOC_Os02g09450.1_AT5G58050.1	0.3448	0.0225	4.2654	7.4631	0.0808	6	288	O. sativa-A. thaliana
LOC_Os01g03040.1_AT1G18060.1	0.2217	0.0278	1.9447	0.5099	0.114	2013	5787	O. sativa-A. thaliana
LOC_Os04g50920.1_AT2G34830.1	0.1057	0.0209	1.3271	0.2755	0.0796	92	5780	O. sativa-A. thaliana
LOC_Os09g12540.1_AT1G76570.1	0.1491	0.0193	1.6807	0.3146	0.0887	1805	5770	O. sativa-A. thaliana
LOC_Os05g33280.1_AT1G54780.1	0.1	0.0155	3.7687	5.3761	0.0265	1657	5785	O. sativa-A. thaliana
LOC_Os04g49350.1_AT5G13770.1	0.381	0.0282	2.0227	0.4373	0.1884	1788	5784	O. sativa-A. thaliana
LOC_Os12g02589.1_AT3G10840.1	0.2916	0.0257	2.0479	0.9505	0.1424	594	5783	O. sativa-A. thaliana
LOC_Os08g40440.1_AT4G35420.1	0.2307	0.0256	1.6908	0.68	0.1364	33	4849	O. sativa-A. thaliana
LOC_Os01g42520.1_AT5G11420.1	0.2318	0.0206	4.0179	6.3363	0.0577	247	5768	O. sativa-A. thaliana
LOC_Os11g02440.1_AT5G05270.1	0.2886	0.0298	1.7798	0.4251	0.1622	1	5276	O. sativa-A. thaliana
LOC_Os03g21960.1_AT3G08860.1	0.1531	0.0148	4.0703	6.5594	0.0376	17	3935	O. sativa-A. thaliana
LOC_Os05g02240.1_AT3G53720.1	0.2828	0.0269	3.8406	5.6368	0.0736	389	5745	O. sativa-A. thaliana
LOC_Os04g51920.1_AT4G31240.1	0.4221	0.0308	3.1897	10.6028	0.1323	429	5555	O. sativa-A. thaliana
LOC_Os03g03360.1_AT4G01310.1	0.278	0.029	3.6555	4.9904	0.0761	473	5788	O. sativa-A. thaliana
LOC_Os12g40540.1_AT3G04650.1	0.2155	0.0195	2.0706	0.4531	0.1041	412	5771	O. sativa-A. thaliana
LOC_Os07g01560.1_AT1G11260.1	0.223	0.0282	3.3964	4.2115	0.0656	1	3990	O. sativa-A. thaliana
LOC_Os11g10480.1_AT1G77120.1	0.1333	0.0133	1.7501	0.2941	0.0761	573	5739	O. sativa-A. thaliana
LOC_Os03g15710.1_AT3G59530.1	0.2517	0.0258	1.8751	0.4012	0.1342	45	182	O. sativa-A. thaliana
LOC_Os03g46660.1_AT4G34480.1	0.2734	0.0361	3.277	3.896	0.0834	175	5730	O. sativa-A. thaliana
LOC_Os06g49160.1_AT4G02530.1	0.2536	0.0328	1.5969	0.3641	0.1588	1246	5787	O. sativa-A. thaliana
LOC_Os05g43530.1_AT4G07960.1	0.0856	0.0098	4.3561	7.9254	0.0196	144	5436	O. sativa-A. thaliana
LOC_Os10g13940.1_AT1G51340.2	0.2422	0.0185	1.7481	0.2563	0.1385	493	5321	O. sativa-A. thaliana
LOC_Os03g06670.1_AT3G54560.1	0.0485	0.0141	3.2001	3.7061	0.0152	1383	595	O. sativa-A. thaliana
LOC_Os03g63950.1_AT5G24490.1	0.2371	0.0332	3.3107	3.9825	0.0716	435	5774	O. sativa-A. thaliana
LOC_Os01g59730.1_AT1G36240.1	0.1736	0.0287	1.559	0.4245	0.1114	159	4122	O. sativa-A. thaliana
LOC_Os06g16350.1_AT1G68850.1	0.3145	0.0315	2.1854	0.6543	0.1439	166	5752	O. sativa-A. thaliana
LOC_Os01g02890.1_AT1G15110.2	0.0941	0.0113	2.9146	1.3459	0.0323	1211	5783	O. sativa-A. thaliana
LOC_Os03g11540.1_AT5G08020.1	0.205	0.0156	1.8631	0.301	0.11	1462	595	O. sativa-A. thaliana
LOC_Os04g58780.1_AT5G04810.1	0.2724	0.0156	2.536	0.6175	0.1074	1468	5772	O. sativa-A. thaliana
LOC_Os04g01150.1_AT1G03620.1	0.2083	0.0242	1.5166	0.2917	0.1373	15	4834	O. sativa-A. thaliana
LOC_Os06g51050.1_AT3G12500.1	0.2044	0.0268	3.4227	4.2843	0.0597	1	5747	O. sativa-A. thaliana
LOC_Os03g23980.1_AT4G31530.2	0.1722	0.0198	2.0876	0.5298	0.0825	1662	5777	O. sativa-A. thaliana
LOC_Os03g39020.1_AT3G20150.1	0.3252	0.0205	4.3295	7.787	0.0751	1483	595	O. sativa-A. thaliana
LOC_Os06g01490.1_AT5G51480.1	0.2539	0.0169	1.7627	0.2587	0.1441	1532	288	O. sativa-A. thaliana
LOC_Os04g41970.1_AT1G65610.1	0.3016	0.023	3.9181	5.9323	0.077	2	5769	O. sativa-A. thaliana
LOC_Os01g31360.2_AT3G54500.3	0.3316	0.041	2.1166	0.9036	0.1566	500	5704	O. sativa-A. thaliana
LOC_Os02g38020.1_AT3G26570.1	0.1259	0.014	1.489	0.2415	0.0845	1986	5789	O. sativa-A. thaliana
LOC_Os02g34810.1_AT1G77490.1	0.123	0.015	2.7796	1.2609	0.0443	1856	5789	O. sativa-A. thaliana
LOC_Os03g24020.1_AT1G05190.1	0.1525	0.0204	2.009	0.5426	0.0759	380	5790	O. sativa-A. thaliana
LOC_Os06g20370.1_AT4G26760.1	0.2073	0.0153	1.9696	0.3519	0.1053	1508	595	O. sativa-A. thaliana
LOC_Os04g54810.1_AT5G64570.1	0.1999	0.0152	4.3103	7.6885	0.0464	675	5538	O. sativa-A. thaliana
LOC_Os01g05080.1_AT2G44920.2	0.0833	0.0164	1.7559	0.4186	0.0475	624	5786	O. sativa-A. thaliana
LOC_Os05g44200.1_AT4G18970.2	0.2269	0.0247	3.5546	4.6706	0.0638	416	5767	O. sativa-A. thaliana
LOC_Os03g20900.1_AT5G18240.1	0.2104	0.0224	2.6572	1.2265	0.0792	505	5741	O. sativa-A. thaliana
LOC_Os01g72800.1_AT2G45770.2	0.1496	0.0158	1.6417	0.2625	0.0911	879	5782	O. sativa-A. thaliana
LOC_Os12g25200.1_AT3G27170.1	0.2125	0.0186	4.1729	7.0197	0.0509	1	140	O. sativa-A. thaliana
LOC_Os10g10170.1_AT4G34830.1	0.2944	0.0172	4.484	8.6267	0.0657	1753	5784	O. sativa-A. thaliana
LOC_Os01g21990.1_AT1G23400.1	0.2409	0.0233	3.9027	5.8721	0.0617	626	5786	O. sativa-A. thaliana
LOC_Os12g16180.1_AT2G39410.2	0.3089	0.0258	1.8249	0.3811	0.1693	23	5776	O. sativa-A. thaliana
LOC_Os03g55820.1_AT4G37200.1	0.1593	0.0218	2.3204	0.8584	0.0687	1529	5784	O. sativa-A. thaliana
LOC_Os07g32390.1_AT1G03780.3	0.247	0.0183	4.2665	7.4684	0.0579	1444	595	O. sativa-A. thaliana
LOC_Os04g42290.1_AT5G57970.1	0.1928	0.023	2.2979	0.8046	0.0839	865	5734	O. sativa-A. thaliana
LOC_Os02g08310.1_AT1G16070.2	0.3411	0.0325	4.3985	12.3843	0.0775	656	595	O. sativa-A. thaliana
LOC_Os01g24940.1_AT4G02390.1	0.2111	0.0162	1.8224	0.2975	0.1158	852	5478	O. sativa-A. thaliana
LOC_Os01g47400.1_AT5G66460.1	0.2426	0.0222	3.9418	6.0256	0.0615	519	5468	O. sativa-A. thaliana
LOC_Os03g17600.1_AT2G37240.1	0.2334	0.0275	1.6537	0.3536	0.1411	1779	5774	O. sativa-A. thaliana
LOC_Os04g51300.1_AT4G09010.1	0.2002	0.0204	2.2252	0.6067	0.09	1658	5786	O. sativa-A. thaliana
LOC_Os10g28340.1_AT3G22830.1	0.2892	0.0272	1.5445	0.2619	0.1873	1	5703	O. sativa-A. thaliana
LOC_Os01g68450.1_AT1G65230.1	0.4055	0.0564	1.2841	0.4519	0.3157	1849	5788	O. sativa-A. thaliana
LOC_Os02g26860.1_AT3G13062.2	0.2174	0.0291	1.5075	0.3329	0.1442	759	5733	O. sativa-A. thaliana
LOC_Os12g41590.1_AT4G20760.1	0.2491	0.0286	2.0195	0.5297	0.1233	653	5772	O. sativa-A. thaliana
LOC_Os03g60300.1_AT2G38320.1	0.2918	0.0273	3.673	5.0482	0.0795	34	5717	O. sativa-A. thaliana
LOC_Os03g05820.1_AT3G54870.1	0.2415	0.0149	2.2906	0.4806	0.1054	76	5730	O. sativa-A. thaliana
LOC_Os02g08230.1_AT5G57800.1	0.2661	0.0169	4.5154	8.8085	0.0589	96	5742	O. sativa-A. thaliana
LOC_Os01g12200.1_AT2G46220.1	0.1835	0.0246	1.9226	0.5447	0.0954	1223	5769	O. sativa-A. thaliana
LOC_Os01g13260.1_AT1G44110.1	0.246	0.0208	4.0648	6.5358	0.0605	285	595	O. sativa-A. thaliana
LOC_Os01g10504.1_AT4G09960.3	0.2438	0.0291	1.7762	0.9746	0.1373	23	288	O. sativa-A. thaliana
LOC_Os03g05470.1_AT4G00330.1	0.2959	0.0253	1.7098	0.2997	0.173	8	595	O. sativa-A. thaliana
LOC_Os04g23890.2_AT5G58140.2	0.1276	0.011	4.4465	8.4147	0.0287	1835	5788	O. sativa-A. thaliana
LOC_Os08g34640.1_AT1G17750.1	0.4452	0.023	2.1479	0.3631	0.2073	267	5716	O. sativa-A. thaliana
LOC_Os02g35150.1_AT1G10320.1	0.1393	0.0173	2.091	0.613	0.0666	3	5585	O. sativa-A. thaliana
LOC_Os03g58490.1_AT5G16720.1	0.4599	0.0495	1.4723	0.3119	0.3124	216	5379	O. sativa-A. thaliana
LOC_Os11g16550.1_AT3G59400.1	0.2651	0.0326	3.4114	4.2528	0.0777	1102	5789	O. sativa-A. thaliana
LOC_Os11g35090.1_AT1G59540.1	0.2501	0.0173	4.3571	7.9304	0.0574	1074	595	O. sativa-A. thaliana
LOC_Os03g18840.1_AT5G11240.1	0.3425	0.028	1.5442	0.2511	0.2218	313	595	O. sativa-A. thaliana
LOC_Os05g43820.1_AT4G28950.1	0.0568	0.012	3.6591	5.0022	0.0155	1344	595	O. sativa-A. thaliana
LOC_Os08g39740.1_AT5G12900.1	0.2622	0.0243	2.3653	0.7791	0.1108	646	3527	O. sativa-A. thaliana
LOC_Os03g07140.1_AT3G11980.1	0.2265	0.0217	2.0925	0.4899	0.1083	11	182	O. sativa-A. thaliana
LOC_Os01g56350.3_AT2G34640.1	0.194	0.0203	3.1242	2.2726	0.0621	26	5765	O. sativa-A. thaliana
LOC_Os01g02060.1_AT1G68780.1	0.3688	0.0327	3.8554	5.6921	0.0957	1120	5774	O. sativa-A. thaliana
LOC_Os06g03970.1_AT5G07180.1	0.1579	0.0102	3.1437	1.1497	0.0502	1135	5719	O. sativa-A. thaliana
LOC_Os03g02590.2_AT2G45740.1	0.1812	0.0211	1.8891	0.4242	0.0959	1623	5779	O. sativa-A. thaliana
LOC_Os07g37030.1_AT4G03280.1	0.1396	0.0218	3.5899	4.7799	0.0389	1700	5774	O. sativa-A. thaliana
LOC_Os07g44190.1_AT3G57150.1	0.1374	0.0129	4.2937	7.6044	0.032	301	595	O. sativa-A. thaliana
LOC_Os06g49060.1_AT3G13000.2	0.2337	0.0204	1.7979	0.3248	0.13	599	5542	O. sativa-A. thaliana
LOC_Os11g33120.1_AT5G47910.1	0.1841	0.0143	4.2855	7.563	0.0429	111	4609	O. sativa-A. thaliana
LOC_Os02g14840.1_AT5G46240.1	0.2454	0.0167	2.5299	2.569	0.097	647	5766	O. sativa-A. thaliana
LOC_Os01g66600.1_AT3G25480.1	0.3211	0.0374	3.493	4.503	0.0919	516	5783	O. sativa-A. thaliana
LOC_Os03g12530.1_AT3G58060.1	0.1764	0.0172	2.1179	1.1248	0.0833	286	222	O. sativa-A. thaliana
LOC_Os02g07220.1_AT4G19830.1	0.1429	0.0232	1.5573	0.3403	0.0918	1693	5777	O. sativa-A. thaliana
LOC_Os01g46120.1_AT1G28600.1	0.4511	0.0511	2.049	0.7022	0.2202	228	5745	O. sativa-A. thaliana
LOC_Os08g42590.3_AT5G61820.1	0.2664	0.0244	3.9338	5.9938	0.0677	606	5212	O. sativa-A. thaliana
LOC_Os08g24390.1_AT1G64430.1	0.2408	0.0195	1.8282	0.3191	0.1317	624	5783	O. sativa-A. thaliana
LOC_Os01g54050.1_AT3G16360.2	0.2841	0.0342	3.4012	4.2247	0.0835	164	5579	O. sativa-A. thaliana
LOC_Os01g46510.1_AT5G24710.1	0.1315	0.0077	1.996	0.2223	0.0659	8	5197	O. sativa-A. thaliana
LOC_Os02g45770.1_AT2G45650.1	0.1864	0.0244	3.4892	4.4748	0.0534	53	182	O. sativa-A. thaliana
LOC_Os08g04450.3_AT1G11430.1	0.0785	0.0159	3.4475	4.3543	0.0228	33	5780	O. sativa-A. thaliana
LOC_Os12g19530.2_AT1G67840.1	0.2496	0.0262	2.99	9.2296	0.0835	1937	5778	O. sativa-A. thaliana
LOC_Os01g69950.1_AT5G40950.1	0.1148	0.0218	3.2357	3.7928	0.0355	739	5785	O. sativa-A. thaliana
LOC_Os05g31160.1_AT3G57190.1	0.4533	0.0324	2.1139	1.3169	0.2145	744	5772	O. sativa-A. thaliana
LOC_Os01g58470.1_AT5G44650.1	0.2942	0.0432	1.5324	0.4197	0.192	1111	5785	O. sativa-A. thaliana
LOC_Os02g44810.1_AT1G76120.1	0.2274	0.0198	4.1047	6.7103	0.0554	234	595	O. sativa-A. thaliana
LOC_Os03g06510.1_AT1G03080.1	0.5049	0.0276	1.5238	0.3701	0.3313	1482	5733	O. sativa-A. thaliana
LOC_Os02g42710.1_AT1G63220.1	0.3087	0.0379	1.6754	0.4401	0.1842	250	5766	O. sativa-A. thaliana
LOC_Os04g53490.1_AT3G47860.1	0.1529	0.0186	3.8318	5.604	0.0399	1294	5767	O. sativa-A. thaliana
LOC_Os01g67570.1_AT3G48500.2	0.2064	0.0231	3.6805	5.2322	0.0561	28	5762	O. sativa-A. thaliana
LOC_Os04g39060.2_AT3G01370.1	0.2619	0.0183	1.6244	0.2149	0.1612	462	5775	O. sativa-A. thaliana
LOC_Os02g03670.1_AT5G48790.1	0.1656	0.0184	2.2384	0.6874	0.074	786	5787	O. sativa-A. thaliana
LOC_Os09g12240.1_AT3G13380.1	0.2585	0.0139	2.1543	0.3269	0.12	606	5732	O. sativa-A. thaliana
LOC_Os11g23790.1_AT5G48470.1	0.1816	0.0175	4.0596	6.513	0.0447	798	5758	O. sativa-A. thaliana
LOC_Os01g08090.1_AT3G53160.1	0.37	0.0309	2.2561	0.6786	0.164	1	5710	O. sativa-A. thaliana
LOC_Os02g49820.1_AT3G20930.1	0.2206	0.0233	3.9767	6.6502	0.0555	618	5786	O. sativa-A. thaliana
LOC_Os03g10060.1_AT3G13120.1	0.1133	0.0217	2.179	0.9297	0.052	641	5790	O. sativa-A. thaliana
LOC_Os06g36090.1_AT3G16340.1	0.1745	0.0095	2.1482	0.2824	0.0812	438	5763	O. sativa-A. thaliana
LOC_Os12g42160.1_AT1G72250.2	0.2366	0.0154	4.3575	7.4903	0.0543	542	595	O. sativa-A. thaliana
LOC_Os03g62590.1_AT4G10020.1	0.2226	0.0249	3.6641	4.5743	0.0608	94	222	O. sativa-A. thaliana
LOC_Os03g21530.1_AT1G06720.1	0.2201	0.012	4.7574	10.3437	0.0463	5	595	O. sativa-A. thaliana
LOC_Os03g20100.1_AT5G30510.1	0.1612	0.0157	2.2943	1.8402	0.0703	1171	5788	O. sativa-A. thaliana
LOC_Os03g38950.1_AT3G15840.1	0.2292	0.0276	3.5356	4.6128	0.0648	827	5779	O. sativa-A. thaliana
LOC_Os04g47780.1_AT5G65990.1	0.272	0.0261	3.7063	5.1598	0.0734	12	5753	O. sativa-A. thaliana
LOC_Os07g37760.1_AT1G11170.1	0.2415	0.0239	2.1907	0.6681	0.1102	12	222	O. sativa-A. thaliana
LOC_Os06g40640.1_AT4G26530.1	0.1022	0.0184	3.3903	4.1947	0.0301	1838	5776	O. sativa-A. thaliana
LOC_Os02g04330.1_AT5G39790.1	0.2621	0.0283	2.1321	1.5471	0.1229	735	5753	O. sativa-A. thaliana
LOC_Os03g40550.1_AT1G69200.1	0.3193	0.0236	2.3572	0.6502	0.1355	29	5762	O. sativa-A. thaliana
LOC_Os06g40150.1_AT1G15360.1	0.1048	0.02	3.0653	3.3962	0.0342	427	182	O. sativa-A. thaliana
LOC_Os11g24570.1_AT3G49240.1	0.3878	0.0297	2.651	1.1833	0.1463	171	594	O. sativa-A. thaliana
LOC_Os02g52840.1_AT5G08640.1	0.2917	0.0315	3.5283	4.5909	0.0827	240	5393	O. sativa-A. thaliana
LOC_Os03g09220.1_AT4G33500.1	0.3817	0.0345	1.8521	0.4139	0.2061	548	5781	O. sativa-A. thaliana
LOC_Os01g71310.1_AT3G63440.1	0.2412	0.0193	2.5958	2.7451	0.0929	754	5332	O. sativa-A. thaliana
LOC_Os02g08490.1_AT2G25140.1	0.1323	0.009	4.7635	10.3855	0.0278	4	5690	O. sativa-A. thaliana
LOC_Os03g17030.1_AT2G36660.1	0.3397	0.0247	1.5481	0.2409	0.2194	89	182	O. sativa-A. thaliana
LOC_Os05g05480.1_AT2G47940.1	0.1447	0.0124	1.7118	0.236	0.0846	330	5781	O. sativa-A. thaliana
LOC_Os01g25600.1_AT1G02910.1	0.2084	0.0172	3.1722	8.451	0.0657	1670	5776	O. sativa-A. thaliana
LOC_Os05g29760.1_AT2G30390.2	0.0789	0.0098	1.5312	0.2012	0.0515	1669	5782	O. sativa-A. thaliana
LOC_Os01g52750.1_AT5G45650.1	0.3833	0.025	4.3237	7.7569	0.0887	276	5763	O. sativa-A. thaliana
LOC_Os09g36130.1_AT2G21385.4	0.2239	0.0233	1.6195	0.3055	0.1383	1090	5782	O. sativa-A. thaliana
LOC_Os02g47400.1_AT4G19420.1	0.2335	0.0188	3.2393	2.0029	0.0721	282	5667	O. sativa-A. thaliana
LOC_Os10g33460.1_AT3G23410.1	0.5313	0.0493	3.7147	5.1885	0.143	578	5710	O. sativa-A. thaliana
LOC_Os03g56840.1_AT1G56050.1	0.1543	0.0148	2.8101	1.1158	0.0549	350	5768	O. sativa-A. thaliana
LOC_Os07g13634.1_AT5G05900.1	0.384	0.0372	1.5566	0.3214	0.2467	683	5765	O. sativa-A. thaliana
LOC_Os03g38230.1_AT1G05140.1	0.1858	0.03	1.9818	0.6196	0.0937	1533	5778	O. sativa-A. thaliana
LOC_Os02g04170.1_AT5G14760.1	0.1652	0.0128	4.5245	8.8619	0.0365	494	5312	O. sativa-A. thaliana
LOC_Os02g57060.1_AT4G17740.1	0.162	0.016	4.1419	6.8775	0.0391	331	5774	O. sativa-A. thaliana
LOC_Os12g08760.1_AT1G21440.1	0.2345	0.0223	1.836	0.3636	0.1277	154	5566	O. sativa-A. thaliana
LOC_Os01g12220.1_AT1G64150.1	0.1305	0.0256	3.0129	2.6146	0.0433	1082	5785	O. sativa-A. thaliana
LOC_Os10g08319.1_AT2G45550.1	0.3924	0.0374	1.6614	0.3542	0.2362	74	5664	O. sativa-A. thaliana
LOC_Os08g33660.1_AT3G01140.1	0.0987	0.0177	3.4381	4.3278	0.0287	413	5755	O. sativa-A. thaliana
LOC_Os09g37510.1_AT4G35730.1	0.258	0.0251	3.1774	2.3852	0.0812	1530	595	O. sativa-A. thaliana
LOC_Os08g38970.1_AT5G56220.1	0.2233	0.0146	1.8756	0.2539	0.119	1106	5743	O. sativa-A. thaliana
LOC_Os05g44600.1_AT5G19730.1	0.1804	0.0173	3.9717	6.1459	0.0454	980	5480	O. sativa-A. thaliana
LOC_Os01g02870.1_AT3G18200.1	0.2498	0.0225	1.31	0.2174	0.1907	48	5766	O. sativa-A. thaliana
LOC_Os04g52310.1_AT1G05300.1	0.3409	0.0338	1.9169	0.9082	0.1778	333	5098	O. sativa-A. thaliana
LOC_Os09g30466.1_AT2G04530.1	0.2073	0.0217	2.3982	0.8251	0.0864	30	5765	O. sativa-A. thaliana
LOC_Os06g45100.1_AT5G24850.1	0.1695	0.0148	4.1582	6.9519	0.0408	755	5668	O. sativa-A. thaliana
LOC_Os02g46680.1_AT4G25960.1	0.1573	0.0083	5.0128	12.2573	0.0314	1099	5779	O. sativa-A. thaliana
LOC_Os12g37400.1_AT4G02060.1	0.1086	0.0093	4.5285	8.8849	0.024	1513	595	O. sativa-A. thaliana
LOC_Os08g38700.1_AT1G55760.1	0.3122	0.0286	2.2603	2.225	0.1381	274	5546	O. sativa-A. thaliana
LOC_Os11g34210.2_AT1G48520.1	0.1484	0.0124	4.3392	7.837	0.0342	118	5769	O. sativa-A. thaliana
LOC_Os04g42700.1_AT5G63930.1	0.2705	0.0132	2.6055	0.5485	0.1038	553	5774	O. sativa-A. thaliana
LOC_Os03g12030.1_AT1G68530.1	0.1646	0.0128	4.2065	7.1779	0.0391	27	5773	O. sativa-A. thaliana
LOC_Os02g55870.1_AT5G34940.2	0.2666	0.0189	1.7027	0.2453	0.1566	139	5719	O. sativa-A. thaliana
LOC_Os10g42780.1_AT1G32080.1	0.2208	0.0193	3.0231	5.4156	0.073	649	5785	O. sativa-A. thaliana
LOC_Os11g05470.1_AT2G27550.1	0.1544	0.0275	2.362	2.8615	0.0654	236	5754	O. sativa-A. thaliana
LOC_Os01g49200.1_AT5G51600.1	0.2711	0.0175	4.3565	7.9276	0.0622	1476	595	O. sativa-A. thaliana
LOC_Os01g66100.1_AT4G25420.1	0.2279	0.028	3.5749	4.7331	0.0637	472	5656	O. sativa-A. thaliana
LOC_Os04g52840.1_AT1G16670.1	0.1803	0.0201	3.828	5.59	0.0471	32	282	O. sativa-A. thaliana
LOC_Os01g18240.1_AT1G09540.1	0.0471	0.0125	3.2689	3.8756	0.0144	598	5750	O. sativa-A. thaliana
LOC_Os12g05120.1_AT2G36570.1	0.2444	0.0276	3.6171	4.866	0.0676	836	559	O. sativa-A. thaliana
LOC_Os01g05840.2_AT5G02540.1	0.2612	0.0218	4.0888	6.64	0.0639	6	5737	O. sativa-A. thaliana
LOC_Os03g02110.1_AT4G01860.1	0.355	0.0201	1.8866	0.2757	0.1882	229	5685	O. sativa-A. thaliana
LOC_Os02g42310.1_AT5G23210.1	0.2263	0.0194	3.9074	5.8906	0.0579	451	3236	O. sativa-A. thaliana
LOC_Os06g02500.1_AT5G51100.1	0.3941	0.0349	1.5931	0.3036	0.2474	97	5765	O. sativa-A. thaliana
LOC_Os02g11040.1_AT5G25460.1	0.2686	0.0274	3.8714	5.7521	0.0694	630	4331	O. sativa-A. thaliana
LOC_Os06g09610.1_AT3G26060.2	0.1114	0.0186	3.3121	3.9862	0.0336	1451	5789	O. sativa-A. thaliana
LOC_Os05g49920.1_AT1G15510.1	0.3337	0.0173	2.1753	0.3701	0.1534	18	5714	O. sativa-A. thaliana
LOC_Os01g33040.1_AT1G18370.1	0.1879	0.0113	4.6933	9.9126	0.04	714	595	O. sativa-A. thaliana
LOC_Os07g34520.1_AT3G21720.1	0.1558	0.0116	4.3241	7.7592	0.036	1	5532	O. sativa-A. thaliana
LOC_Os12g24550.1_AT1G50240.2	0.303	0.0137	2.1013	0.2675	0.1442	784	595	O. sativa-A. thaliana
LOC_Os06g43690.1_AT4G04940.1	0.2048	0.0114	2.2367	0.3686	0.0916	239	595	O. sativa-A. thaliana
LOC_Os10g28600.1_AT4G31850.1	0.3871	0.0163	3.0766	0.9938	0.1258	316	5783	O. sativa-A. thaliana
LOC_Os01g03950.1_AT1G68560.1	0.1852	0.0178	3.9862	6.2048	0.0465	1080	5661	O. sativa-A. thaliana
LOC_Os03g03720.1_AT1G42970.1	0.082	0.0102	4.1791	7.0485	0.0196	1640	5784	O. sativa-A. thaliana
LOC_Os02g55130.2_AT4G30610.1	0.1751	0.0159	3.2118	1.9522	0.0545	965	4897	O. sativa-A. thaliana
LOC_Os06g51029.1_AT1G50250.1	0.0544	0.0071	1.9073	0.3	0.0285	1779	5771	O. sativa-A. thaliana
LOC_Os06g37590.1_AT2G19590.1	0.3011	0.0261	3.8679	5.7391	0.0778	49	5762	O. sativa-A. thaliana
LOC_Os07g43330.1_AT1G77930.1	0.1689	0.0208	2.9133	1.7816	0.058	1900	5772	O. sativa-A. thaliana
LOC_Os06g29790.1_AT1G68740.1	0.2001	0.015	1.4044	0.1513	0.1425	592	5436	O. sativa-A. thaliana
LOC_Os07g36250.1_AT5G36170.1	0.1694	0.0152	4.2527	7.4007	0.0398	736	5785	O. sativa-A. thaliana
LOC_Os03g12110.1_AT3G25900.1	0.2578	0.023	1.7031	0.5188	0.1514	7	5764	O. sativa-A. thaliana
LOC_Os06g16000.1_AT1G10400.1	0.4457	0.0467	2.4491	3.4462	0.182	76	5758	O. sativa-A. thaliana
LOC_Os05g49970.1_AT1G17220.1	0.2056	0.0162	2.2633	0.5203	0.0908	1901	5785	O. sativa-A. thaliana
LOC_Os06g51290.1_AT5G17230.3	0.1124	0.0149	3.8942	5.8392	0.0289	1632	5784	O. sativa-A. thaliana
LOC_Os01g59920.1_AT3G03630.1	0.1989	0.0188	1.9866	0.4075	0.1001	69	5765	O. sativa-A. thaliana
LOC_Os09g19930.1_AT1G72970.1	0.299	0.0205	2.1342	0.4179	0.1401	1278	5705	O. sativa-A. thaliana
LOC_Os10g35180.1_AT1G17840.1	0.093	0.0091	2.0573	0.358	0.0452	968	5770	O. sativa-A. thaliana
LOC_Os05g22930.1_AT3G26085.2	0.2767	0.0299	2.27	0.7616	0.1219	1748	5772	O. sativa-A. thaliana
LOC_Os07g28790.1_AT1G51110.1	0.3306	0.0264	3.9007	5.3891	0.0847	1989	5784	O. sativa-A. thaliana
LOC_Os09g31130.1_AT5G47560.1	0.2683	0.0242	4.0168	6.3314	0.0668	193	5700	O. sativa-A. thaliana
LOC_Os03g26430.1_AT3G47800.1	0.417	0.0536	3.2272	3.7719	0.1292	23	5589	O. sativa-A. thaliana
LOC_Os12g09580.1_AT5G23570.1	0.3423	0.0224	4.1639	6.9781	0.0822	372	139	O. sativa-A. thaliana
LOC_Os07g47300.1_AT5G18570.1	0.1859	0.0177	4.1007	6.6925	0.0453	648	5769	O. sativa-A. thaliana
LOC_Os04g37619.1_AT5G67030.1	0.2008	0.0143	1.9344	0.2925	0.1038	1388	5776	O. sativa-A. thaliana
LOC_Os03g52460.1_AT5G19220.1	0.1143	0.0114	3.1888	1.7286	0.0359	1364	5781	O. sativa-A. thaliana
LOC_Os03g29730.1_AT1G72640.1	0.333	0.035	1.5359	0.2948	0.2168	1324	5782	O. sativa-A. thaliana
LOC_Os08g43654.1_AT3G26590.1	0.3556	0.0313	3.8229	5.5713	0.093	239	5583	O. sativa-A. thaliana
LOC_Os01g31680.1_AT2G01110.1	0.0885	0.0136	1.512	0.351	0.0585	1358	5777	O. sativa-A. thaliana
LOC_Os02g55410.1_AT2G07690.1	0.1793	0.0119	2.1403	0.3522	0.0838	1508	595	O. sativa-A. thaliana
LOC_Os01g03020.1_AT4G04350.1	0.185	0.0113	2.2028	0.3725	0.084	1039	5775	O. sativa-A. thaliana
LOC_Os04g30450.1_AT4G13800.1	0.1926	0.0193	1.4639	0.3511	0.1316	1	5736	O. sativa-A. thaliana
LOC_Os01g57610.1_AT4G27260.1	0.2313	0.0198	3.8752	5.7669	0.0597	603	5694	O. sativa-A. thaliana
LOC_Os05g43650.1_AT3G01060.1	0.0988	0.0114	4.2586	7.4296	0.0232	1028	5781	O. sativa-A. thaliana
LOC_Os11g11000.2_AT4G31390.1	0.0977	0.0091	1.8992	0.2702	0.0515	1720	5775	O. sativa-A. thaliana
LOC_Os04g56400.1_AT5G35630.1	0.0832	0.0104	2.0783	0.4566	0.0401	1617	5761	O. sativa-A. thaliana
LOC_Os05g33520.1_AT2G48070.3	0.1117	0.0207	1.9565	1.0433	0.0571	1437	5787	O. sativa-A. thaliana
LOC_Os04g40070.1_AT5G50170.1	0.2797	0.0186	3.2172	1.775	0.087	82	222	O. sativa-A. thaliana
LOC_Os10g39930.1_AT3G53130.1	0.1379	0.0133	2.0358	0.3953	0.0678	621	5786	O. sativa-A. thaliana
LOC_Os05g33570.1_AT4G15530.5	0.1425	0.0092	2.405	0.4278	0.0592	461	5689	O. sativa-A. thaliana
LOC_Os03g07300.1_AT5G61410.1	0.0699	0.0121	2.1763	1.7888	0.0321	1975	5782	O. sativa-A. thaliana
LOC_Os02g42660.1_AT4G04930.1	0.17	0.0171	2.2091	0.5431	0.077	1421	288	O. sativa-A. thaliana
LOC_Os02g14910.1_AT3G58120.1	0.1627	0.028	3.4079	4.243	0.0477	658	134	O. sativa-A. thaliana
LOC_Os08g40930.1_AT2G39930.1	0.19	0.012	1.7898	0.2297	0.1062	6	5771	O. sativa-A. thaliana
LOC_Os02g02390.1_AT1G12800.1	0.3317	0.0251	2.3967	1.6588	0.1384	544	5784	O. sativa-A. thaliana
LOC_Os05g34700.1_AT1G71691.2	0.1865	0.0284	3.346	4.0752	0.0557	1291	288	O. sativa-A. thaliana
LOC_Os03g14400.1_AT2G45560.1	0.3343	0.0333	3.1665	2.49	0.1056	564	5756	O. sativa-A. thaliana
LOC_Os03g05806.1_AT2G39140.1	0.2355	0.0251	1.7353	0.3762	0.1357	317	5702	O. sativa-A. thaliana
LOC_Os02g44654.2_AT1G01600.1	0.1879	0.0255	3.3484	4.0815	0.0561	1183	182	O. sativa-A. thaliana
LOC_Os09g35990.1_AT4G24090.1	0.3512	0.0435	1.2258	0.3251	0.2865	462	5786	O. sativa-A. thaliana
LOC_Os12g34840.1_AT4G03100.1	0.1537	0.0184	1.5197	0.264	0.1011	941	595	O. sativa-A. thaliana
LOC_Os06g08670.1_AT4G31870.1	0.0816	0.0151	3.5645	4.7011	0.0229	1783	5751	O. sativa-A. thaliana
LOC_Os01g12710.1_AT4G13250.1	0.1671	0.0151	2.5809	0.7907	0.0648	536	5779	O. sativa-A. thaliana
LOC_Os03g11110.1_AT1G69420.2	0.218	0.0209	1.4508	0.2126	0.1503	621	282	O. sativa-A. thaliana
LOC_Os02g54254.1_AT4G33150.1	0.2011	0.0107	1.8099	0.1991	0.1111	1	5709	O. sativa-A. thaliana
LOC_Os06g10230.1_AT2G26330.1	0.1666	0.0102	4.8777	11.2045	0.0341	1178	5778	O. sativa-A. thaliana
LOC_Os03g06139.1_AT5G06530.2	0.1577	0.0127	1.9093	0.2886	0.0826	1894	5766	O. sativa-A. thaliana
LOC_Os01g70820.1_AT3G05410.2	0.2709	0.0387	1.4004	0.3866	0.1934	245	5787	O. sativa-A. thaliana
LOC_Os01g21070.1_AT1G02800.1	0.1652	0.0168	3.9347	5.9975	0.042	1452	5691	O. sativa-A. thaliana
LOC_Os09g15170.1_AT2G34190.1	0.165	0.0133	1.8396	0.4145	0.0897	715	595	O. sativa-A. thaliana
LOC_Os12g08810.1_AT4G26850.1	0.1874	0.0183	1.9568	1.0069	0.0958	635	5768	O. sativa-A. thaliana
LOC_Os03g07250.1_AT1G69500.1	0.2021	0.0193	4.0166	6.3307	0.0503	31	182	O. sativa-A. thaliana
LOC_Os06g45820.1_AT1G06430.1	0.0789	0.0079	1.6235	0.1871	0.0486	1771	5759	O. sativa-A. thaliana
LOC_Os10g08580.1_AT1G12370.2	0.1874	0.0186	2.0106	1.1108	0.0932	462	5693	O. sativa-A. thaliana
LOC_Os04g09654.1_AT1G33030.1	0.5901	0.0578	1.2185	0.2766	0.4843	222	282	O. sativa-A. thaliana
LOC_Os02g10490.1_AT5G48310.1	0.3081	0.0175	1.9208	0.2716	0.1604	1311	595	O. sativa-A. thaliana
LOC_Os11g38260.1_AT3G23400.1	0.1889	0.0227	3.8228	5.5711	0.0494	1617	5767	O. sativa-A. thaliana
LOC_Os04g56950.1_AT5G55250.1	0.2344	0.0234	3.9176	5.9304	0.0598	15	5162	O. sativa-A. thaliana
LOC_Os03g54160.1_AT1G69120.1	0.2097	0.0257	3.5026	4.5142	0.0599	3	182	O. sativa-A. thaliana
LOC_Os01g32730.1_AT3G14110.3	0.1877	0.0231	2.6331	1.2261	0.0713	533	5775	O. sativa-A. thaliana
LOC_Os01g01710.1_AT5G62790.2	0.0659	0.0088	2.1587	0.4506	0.0305	1717	5786	O. sativa-A. thaliana
LOC_Os01g63540.1_AT5G58860.1	0.2066	0.0151	4.3472	7.8787	0.0475	141	5725	O. sativa-A. thaliana
LOC_Os07g47590.2_AT1G02860.1	0.2156	0.027	2.3299	2.8638	0.0925	332	5627	O. sativa-A. thaliana
LOC_Os03g49380.1_AT3G22400.1	0.28	0.0287	3.7439	5.2888	0.0748	171	5693	O. sativa-A. thaliana
LOC_Os03g32490.1_AT5G67370.1	0.2372	0.028	2.6683	5.01	0.0889	741	5773	O. sativa-A. thaliana
LOC_Os12g23180.1_AT1G09340.1	0.099	0.0119	3.9496	6.0566	0.0251	2032	5783	O. sativa-A. thaliana
LOC_Os04g42860.1_AT3G04290.1	0.2234	0.0187	4.0283	6.3798	0.0555	1111	5765	O. sativa-A. thaliana
LOC_Os10g32540.1_AT3G04260.1	0.1766	0.0114	3.1461	1.2919	0.0561	63	5783	O. sativa-A. thaliana
LOC_Os03g02640.1_AT3G61080.1	0.1663	0.0168	3.9955	6.2429	0.0416	666	5783	O. sativa-A. thaliana
LOC_Os07g05000.1_AT1G06690.1	0.1349	0.0151	1.6247	0.2551	0.083	1925	5780	O. sativa-A. thaliana
LOC_Os01g68510.1_AT1G18880.1	0.3956	0.0334	1.9166	0.415	0.2064	65	5730	O. sativa-A. thaliana
LOC_Os06g47130.1_AT5G04220.2	0.2738	0.0194	1.9472	0.3432	0.1406	556	5418	O. sativa-A. thaliana
LOC_Os03g59320.1_AT5G19855.1	0.2178	0.0307	2.0854	0.7862	0.1044	1380	5770	O. sativa-A. thaliana
LOC_Os09g25590.1_AT2G24860.1	0.1863	0.0318	2.7157	7.7952	0.0686	1361	5756	O. sativa-A. thaliana
LOC_Os01g36390.1_AT2G16440.1	0.1535	0.011	3.4317	1.9399	0.0447	1503	595	O. sativa-A. thaliana
LOC_Os03g45194.1_AT5G04900.1	0.1164	0.015	1.7157	0.3278	0.0678	444	5785	O. sativa-A. thaliana
LOC_Os01g59110.1_AT2G30150.1	0.3896	0.041	2.2493	0.8558	0.1732	548	5749	O. sativa-A. thaliana
LOC_Os08g43570.1_AT4G35010.1	0.246	0.0209	4.0469	6.4585	0.0608	5	288	O. sativa-A. thaliana
LOC_Os03g21730.1_AT3G56370.1	0.3056	0.0167	2.3865	0.4532	0.1281	1569	588	O. sativa-A. thaliana
LOC_Os09g26190.1_AT5G10690.1	0.341	0.0241	1.6483	0.2439	0.2069	765	5778	O. sativa-A. thaliana
LOC_Os03g10180.1_AT1G75100.1	0.2653	0.0375	1.387	0.3177	0.1913	1787	5781	O. sativa-A. thaliana
LOC_Os04g53230.1_AT1G11860.1	0.1434	0.0158	3.9992	6.2583	0.0359	1074	5784	O. sativa-A. thaliana
LOC_Os03g17634.1_AT5G02830.1	0.3418	0.0207	2.2312	0.4756	0.1532	597	5782	O. sativa-A. thaliana
LOC_Os11g38020.1_AT5G57960.1	0.1377	0.0129	3.4049	2.2696	0.0404	1582	5775	O. sativa-A. thaliana
LOC_Os07g05650.1_AT1G34770.1	0.274	0.0349	3.3203	4.0074	0.0825	253	595	O. sativa-A. thaliana
LOC_Os01g49010.1_AT2G01120.2	0.2511	0.0202	4.1032	6.7036	0.0612	151	595	O. sativa-A. thaliana
LOC_Os03g36540.1_AT4G18480.1	0.1311	0.0137	4.1852	7.0774	0.0313	667	5790	O. sativa-A. thaliana
LOC_Os01g03914.1_AT1G16310.1	0.1651	0.0285	3.3958	4.2098	0.0486	17	5561	O. sativa-A. thaliana
LOC_Os02g57400.1_AT5G60760.1	0.1247	0.0147	1.6967	0.2953	0.0735	723	5767	O. sativa-A. thaliana
LOC_Os10g42180.1_AT4G17970.1	0.2259	0.0178	2.5529	0.7523	0.0885	1735	5477	O. sativa-A. thaliana
LOC_Os11g10750.1_AT5G42240.1	0.1909	0.0156	1.6836	0.2491	0.1134	487	5762	O. sativa-A. thaliana
LOC_Os09g31502.1_AT1G76470.1	0.4088	0.0356	2.0967	0.5583	0.195	1885	5266	O. sativa-A. thaliana
LOC_Os02g49326.1_AT3G07670.1	0.2056	0.0161	1.6955	0.2421	0.1212	1274	5781	O. sativa-A. thaliana
LOC_Os09g07660.2_AT3G07700.3	0.1353	0.011	4.0009	4.385	0.0338	1912	5741	O. sativa-A. thaliana
LOC_Os06g39750.1_AT5G43760.1	0.1801	0.0149	4.2271	7.2763	0.0426	684	576	O. sativa-A. thaliana
LOC_Os01g31690.1_AT5G66570.1	0.124	0.0144	2.8266	1.3963	0.0439	1300	5776	O. sativa-A. thaliana
LOC_Os03g49710.1_AT5G14320.1	0.2079	0.0301	1.9324	0.6719	0.1076	380	5785	O. sativa-A. thaliana
LOC_Os03g19560.1_AT3G17040.1	0.1772	0.0147	2.4613	0.659	0.072	1499	5788	O. sativa-A. thaliana
LOC_Os03g19760.1_AT1G56500.1	0.1994	0.0128	2.401	0.4919	0.083	1985	5779	O. sativa-A. thaliana
LOC_Os04g36062.1_AT2G23390.1	0.2617	0.0183	2.1226	0.4522	0.1233	1784	5778	O. sativa-A. thaliana
LOC_Os02g10590.1_AT4G26555.1	0.207	0.0297	1.5097	0.4836	0.1371	380	5782	O. sativa-A. thaliana
LOC_Os02g49460.1_AT5G15740.1	0.154	0.0141	2.274	0.5475	0.0677	1300	4962	O. sativa-A. thaliana
LOC_Os08g29780.1_AT5G19540.1	0.2416	0.0212	2.7945	4.1934	0.0864	1789	5775	O. sativa-A. thaliana
LOC_Os07g29750.1_AT2G36870.1	0.2561	0.0267	3.6625	5.0134	0.0699	166	5768	O. sativa-A. thaliana
LOC_Os08g02850.1_AT3G27330.1	0.2158	0.0291	3.4421	4.3392	0.0627	112	595	O. sativa-A. thaliana
LOC_Os03g13930.1_AT4G34980.1	0.2104	0.0177	1.7919	0.2687	0.1174	589	5718	O. sativa-A. thaliana
LOC_Os07g46520.1_AT2G41250.1	0.1579	0.0192	2.4894	0.9348	0.0634	648	4808	O. sativa-A. thaliana
LOC_Os06g37080.1_AT5G21105.1	0.253	0.0267	3.6267	4.897	0.0697	95	5068	O. sativa-A. thaliana
LOC_Os03g49200.1_AT3G27640.1	0.3135	0.0273	1.6169	0.2897	0.1939	687	595	O. sativa-A. thaliana
LOC_Os07g11280.2_AT2G41720.1	0.2899	0.0163	2.0026	0.3226	0.1448	494	5779	O. sativa-A. thaliana
LOC_Os07g43540.1_AT1G26840.1	0.2471	0.0254	1.9586	0.48	0.1261	1098	595	O. sativa-A. thaliana
LOC_Os07g46540.1_AT3G57060.2	0.208	0.0102	2.274	0.3262	0.0915	1392	595	O. sativa-A. thaliana
LOC_Os01g08150.1_AT3G15550.1	0.2826	0.0314	3.3789	4.1635	0.0836	1455	595	O. sativa-A. thaliana
LOC_Os11g26160.1_AT1G08540.1	0.2698	0.0263	2.1965	1.5799	0.1229	422	5784	O. sativa-A. thaliana
LOC_Os06g40550.1_AT3G13220.1	0.2064	0.0157	4.4029	8.175	0.0469	40	182	O. sativa-A. thaliana
LOC_Os06g27760.1_AT1G53670.1	0.1109	0.02	3.2558	3.8425	0.0341	1359	5783	O. sativa-A. thaliana
LOC_Os07g36390.1_AT5G42310.1	0.2759	0.0215	4.1474	6.9022	0.0665	999	5788	O. sativa-A. thaliana
LOC_Os03g60430.2_AT2G28550.3	0.0842	0.0156	3.6022	4.8188	0.0234	41	5000	O. sativa-A. thaliana
LOC_Os01g54540.1_AT1G78630.1	0.1345	0.0192	3.525	4.5809	0.0382	469	5788	O. sativa-A. thaliana
LOC_Os03g33650.1_AT1G69440.1	0.2599	0.014	2.222	0.3665	0.117	545	5585	O. sativa-A. thaliana
LOC_Os10g17260.1_AT5G07990.1	0.2405	0.0251	2.2002	0.6112	0.1093	560	4353	O. sativa-A. thaliana
LOC_Os06g46670.2_AT1G05200.1	0.3066	0.0162	2.1102	0.3226	0.1453	648	5761	O. sativa-A. thaliana
LOC_Os10g34360.1_AT1G02050.1	0.2549	0.0218	2.6771	2.9545	0.0952	47	182	O. sativa-A. thaliana
LOC_Os08g40170.1_AT1G76540.1	0.1689	0.0169	3.9833	6.193	0.0424	1495	595	O. sativa-A. thaliana
LOC_Os02g13870.1_AT4G18910.1	0.1779	0.028	3.5017	4.5114	0.0508	515	4841	O. sativa-A. thaliana
LOC_Os05g37160.1_AT3G52750.1	0.1115	0.0128	2.8517	1.2588	0.0391	1443	5770	O. sativa-A. thaliana
LOC_Os01g08260.1_AT2G26910.1	0.1573	0.0123	1.9235	0.6201	0.0818	795	5787	O. sativa-A. thaliana
LOC_Os01g07530.1_AT5G40390.1	0.213	0.0145	4.3989	8.1532	0.0484	4	5704	O. sativa-A. thaliana
LOC_Os01g63410.1_AT3G09050.1	0.3213	0.0364	2.9039	9.4892	0.1107	599	5785	O. sativa-A. thaliana
LOC_Os03g10220.1_AT1G75090.1	0.2624	0.0292	1.6726	0.3691	0.1569	65	5193	O. sativa-A. thaliana
LOC_Os01g64820.1_AT5G67100.1	0.2639	0.012	2.6214	0.5359	0.1007	1488	595	O. sativa-A. thaliana
LOC_Os01g10800.1_AT4G18750.1	0.3506	0.0181	7.1507	277.315	0.049	176	5356	O. sativa-A. thaliana
LOC_Os01g07200.1_AT3G56170.1	0.2123	0.024	3.3031	2.9233	0.0643	134	5715	O. sativa-A. thaliana
LOC_Os08g41890.1_AT1G27920.1	0.3082	0.0215	1.7023	0.2641	0.181	248	5489	O. sativa-A. thaliana
LOC_Os09g32030.1_AT3G12930.1	0.2056	0.0296	1.7224	0.4661	0.1194	504	5782	O. sativa-A. thaliana
LOC_Os03g32160.1_AT1G73805.1	0.3215	0.0349	3.5461	4.6887	0.0907	11	5209	O. sativa-A. thaliana
LOC_Os06g13000.1_AT5G40160.1	0.2133	0.0247	3.0786	2.2418	0.0693	23	5775	O. sativa-A. thaliana
LOC_Os06g06520.1_AT4G01130.1	0.3763	0.0393	3.6529	4.982	0.103	64	5763	O. sativa-A. thaliana
LOC_Os02g22100.1_AT5G38510.1	0.3089	0.0395	1.9242	0.5814	0.1605	2020	5778	O. sativa-A. thaliana
LOC_Os10g17650.1_AT1G26560.1	0.1857	0.0147	4.2896	7.5836	0.0433	75	5769	O. sativa-A. thaliana
LOC_Os01g15810.1_AT1G44970.1	0.2424	0.0218	2.5571	0.9086	0.0948	236	5732	O. sativa-A. thaliana
LOC_Os05g51620.1_AT3G48200.1	0.4268	0.0323	2.3399	0.6423	0.1824	531	5788	O. sativa-A. thaliana
LOC_Os07g08970.1_AT3G10420.2	0.1739	0.0138	2.3328	1.4255	0.0745	1386	5762	O. sativa-A. thaliana
LOC_Os04g55180.1_AT1G52510.1	0.1612	0.0164	1.5328	0.2255	0.1052	1938	5789	O. sativa-A. thaliana
LOC_Os11g13850.2_AT1G71500.1	0.1704	0.0215	1.7022	0.3411	0.1001	2064	5784	O. sativa-A. thaliana
LOC_Os08g40420.1_AT1G76620.1	0.4282	0.0363	1.6897	0.3535	0.2534	126	5740	O. sativa-A. thaliana
LOC_Os01g68480.1_AT5G16400.1	0.1357	0.0255	2.717	1.8321	0.0499	1904	5786	O. sativa-A. thaliana
LOC_Os03g41510.1_AT1G04420.1	0.176	0.0162	3.8609	4.6943	0.0456	579	5782	O. sativa-A. thaliana
LOC_Os10g35840.1_AT1G58290.1	0.1719	0.0148	2.0911	0.4104	0.0822	879	5767	O. sativa-A. thaliana
LOC_Os05g29010.2_AT5G41880.1	0.2277	0.0171	4.215	7.2182	0.054	1441	595	O. sativa-A. thaliana
LOC_Os06g06790.1_AT1G52260.1	0.3506	0.0281	1.622	0.2974	0.2162	477	5753	O. sativa-A. thaliana
LOC_Os01g47190.1_AT5G62840.1	0.2117	0.0231	3.6657	4.2177	0.0578	221	5787	O. sativa-A. thaliana
LOC_Os03g03034.1_AT5G24530.1	0.2063	0.0228	3.7441	5.2898	0.0551	8	4927	O. sativa-A. thaliana
LOC_Os03g14080.1_AT2G21050.1	0.0708	0.0087	4.2725	7.4984	0.0166	1135	595	O. sativa-A. thaliana
LOC_Os12g05600.1_AT3G48410.1	0.2725	0.0257	1.9677	0.4889	0.1385	378	5728	O. sativa-A. thaliana
LOC_Os01g39830.1_AT3G13750.1	0.2122	0.0122	2.3835	0.447	0.089	577	5679	O. sativa-A. thaliana
LOC_Os02g47020.1_AT1G32060.1	0.0592	0.0091	3.5318	3.0128	0.0168	1833	5782	O. sativa-A. thaliana
LOC_Os11g48060.1_AT2G38080.1	0.2001	0.0154	4.396	8.1376	0.0455	96	5156	O. sativa-A. thaliana
LOC_Os03g37640.1_AT3G21690.1	0.1979	0.0154	2.2594	0.4698	0.0876	1120	5560	O. sativa-A. thaliana
LOC_Os03g02690.1_AT5G52100.1	0.1959	0.0204	1.613	0.4537	0.1215	588	5793	O. sativa-A. thaliana
LOC_Os08g27010.1_AT5G38660.1	0.1596	0.0211	1.9035	0.4714	0.0839	1974	5781	O. sativa-A. thaliana
LOC_Os01g53020.1_AT2G42750.1	0.1683	0.0208	1.9104	0.4757	0.0881	1838	5762	O. sativa-A. thaliana
LOC_Os04g57800.1_AT3G19850.1	0.3181	0.0337	3.6258	4.894	0.0877	551	5775	O. sativa-A. thaliana
LOC_Os02g31030.2_AT3G02040.1	0.2713	0.0237	3.9232	5.9524	0.0692	1	135	O. sativa-A. thaliana
LOC_Os10g35580.1_AT5G67270.1	0.1098	0.0175	3.5741	4.7307	0.0307	1450	595	O. sativa-A. thaliana
LOC_Os02g52390.1_AT3G19170.1	0.1607	0.0091	2.4696	0.4588	0.0651	4	5777	O. sativa-A. thaliana
LOC_Os09g07120.1_AT1G68990.2	0.1828	0.0114	1.8806	0.2465	0.0972	120	593	O. sativa-A. thaliana
LOC_Os06g07210.1_AT2G21790.1	0.0826	0.0068	4.6846	9.8552	0.0176	11	595	O. sativa-A. thaliana
LOC_Os08g40160.1_AT1G76450.1	0.204	0.0302	3.3105	3.9818	0.0616	1832	5789	O. sativa-A. thaliana
LOC_Os05g39850.1_AT5G46280.1	0.1667	0.0118	2.3316	0.4776	0.0715	1514	595	O. sativa-A. thaliana
LOC_Os02g39740.1_AT3G08010.1	0.2097	0.0195	4.0259	6.3697	0.0521	1733	5789	O. sativa-A. thaliana
LOC_Os02g56920.1_AT1G02205.3	0.3453	0.023	4.2959	7.9823	0.0804	638	5748	O. sativa-A. thaliana
LOC_Os05g50930.1_AT5G24120.1	0.2848	0.0228	4.0232	6.3583	0.0708	1350	5207	O. sativa-A. thaliana
LOC_Os08g40430.1_AT4G38160.3	0.3398	0.0259	4.048	6.4635	0.084	10	5787	O. sativa-A. thaliana
LOC_Os02g50040.1_AT1G70710.1	0.1873	0.018	3.8714	5.7521	0.0484	1363	5627	O. sativa-A. thaliana
LOC_Os05g47560.1_AT1G68830.1	0.1432	0.0123	4.4631	8.5082	0.0321	1816	5777	O. sativa-A. thaliana
LOC_Os05g49380.1_AT3G27925.1	0.0587	0.0093	1.8123	0.3015	0.0324	1914	5781	O. sativa-A. thaliana
LOC_Os02g45660.1_AT1G63970.1	0.0937	0.0173	3.6869	5.0945	0.0254	1452	5789	O. sativa-A. thaliana
LOC_Os06g45670.1_AT2G35120.1	0.1899	0.0276	2.1204	0.8311	0.0896	1545	5766	O. sativa-A. thaliana
LOC_Os07g44640.1_AT3G12270.1	0.2646	0.0191	1.7359	0.2703	0.1524	300	595	O. sativa-A. thaliana
LOC_Os10g42240.1_AT4G27600.1	0.1685	0.0197	3.0473	8.1288	0.0553	1380	5782	O. sativa-A. thaliana
LOC_Os05g08360.1_AT4G25630.1	0.0921	0.0134	1.4859	0.2643	0.062	302	595	O. sativa-A. thaliana
LOC_Os11g43600.1_AT3G62910.1	0.1465	0.0141	4.0803	6.6029	0.0359	1252	5780	O. sativa-A. thaliana
LOC_Os02g57030.1_AT5G37360.1	0.2766	0.0278	1.8029	0.3992	0.1534	1922	5786	O. sativa-A. thaliana
LOC_Os05g38120.1_AT5G02030.1	0.2395	0.0302	2.0184	0.6481	0.1186	36	5770	O. sativa-A. thaliana
LOC_Os08g02210.2_AT1G64680.1	0.1033	0.0166	3.5867	4.77	0.0288	2010	5780	O. sativa-A. thaliana
LOC_Os04g41850.1_AT3G59580.1	0.2977	0.019	1.5711	0.1968	0.1895	394	5615	O. sativa-A. thaliana
LOC_Os08g16010.1_AT4G28030.1	0.3426	0.0328	1.6066	0.3093	0.2133	81	5779	O. sativa-A. thaliana
LOC_Os07g04160.2_AT5G13410.1	0.114	0.0181	1.5489	0.3399	0.0736	953	5788	O. sativa-A. thaliana
LOC_Os08g33540.1_AT1G68660.1	0.136	0.0262	3.2229	3.7613	0.0422	1815	5776	O. sativa-A. thaliana
LOC_Os01g33090.1_AT2G01210.1	0.1978	0.0191	2.3899	0.7014	0.0828	713	595	O. sativa-A. thaliana
LOC_Os07g44330.1_AT3G06483.1	0.1413	0.0165	1.6378	0.299	0.0863	768	5785	O. sativa-A. thaliana
LOC_Os02g14190.1_AT5G19530.1	0.1966	0.0187	4.0599	6.5146	0.0484	545	4334	O. sativa-A. thaliana
LOC_Os05g01970.5_AT2G37660.1	0.1492	0.0177	1.5757	0.26	0.0947	291	5788	O. sativa-A. thaliana
LOC_Os03g03020.1_AT1G32990.1	0.1452	0.0211	1.6867	0.3577	0.0861	408	5790	O. sativa-A. thaliana
LOC_Os09g38420.1_AT2G31170.1	0.2253	0.0164	2.6325	0.8228	0.0856	363	5770	O. sativa-A. thaliana
LOC_Os12g36100.1_AT2G47500.1	0.2247	0.0138	2.8274	0.8856	0.0795	944	5674	O. sativa-A. thaliana
LOC_Os02g40010.4_AT5G11160.1	0.2123	0.026	2.219	0.7329	0.0957	478	5194	O. sativa-A. thaliana
LOC_Os12g42210.1_AT4G18370.1	0.183	0.0225	2.7933	1.5016	0.0655	1183	5787	O. sativa-A. thaliana
LOC_Os02g52420.1_AT4G37040.1	0.1456	0.0163	3.9848	6.1991	0.0365	1646	5795	O. sativa-A. thaliana
LOC_Os03g62780.1_AT3G23700.1	0.3048	0.0272	2.0079	0.4694	0.1518	1947	5790	O. sativa-A. thaliana
LOC_Os03g58040.1_AT5G18170.1	0.099	0.011	2.3398	1.8211	0.0423	204	5147	O. sativa-A. thaliana
LOC_Os01g24980.1_AT1G17010.1	0.4374	0.0345	1.8261	0.3709	0.2395	530	222	O. sativa-A. thaliana
LOC_Os06g44410.1_AT5G10720.1	0.246	0.0157	1.8786	0.2784	0.1309	13	5780	O. sativa-A. thaliana
LOC_Os10g02490.2_AT1G59960.1	0.3746	0.0312	3.8734	5.7598	0.0967	481	5684	O. sativa-A. thaliana
LOC_Os03g16050.1_AT3G54050.1	0.1131	0.0124	3.9938	6.2361	0.0283	1920	5788	O. sativa-A. thaliana
LOC_Os02g15750.1_AT4G01050.1	0.2319	0.0262	1.5634	0.2979	0.1483	1132	5783	O. sativa-A. thaliana
LOC_Os09g38410.1_AT5G20380.1	0.1168	0.0168	1.983	1.0522	0.0589	1511	5766	O. sativa-A. thaliana
LOC_Os11g29380.1_AT1G44900.1	0.1367	0.0092	3.7192	2.5689	0.0368	1373	595	O. sativa-A. thaliana
LOC_Os11g14050.1_AT5G49760.1	0.3259	0.0184	1.9586	0.2904	0.1664	74	585	O. sativa-A. thaliana
LOC_Os12g08260.2_AT5G09300.1	0.1923	0.0162	1.9395	0.3603	0.0992	545	5643	O. sativa-A. thaliana
LOC_Os03g47610.6_AT2G29630.2	0.0902	0.0087	1.6277	0.1973	0.0554	13	5777	O. sativa-A. thaliana
LOC_Os08g19610.2_AT5G35100.1	0.216	0.0298	3.3405	4.0605	0.0646	1241	5778	O. sativa-A. thaliana
LOC_Os06g48200.1_AT4G25820.1	0.1875	0.0216	3.4449	4.3469	0.0544	178	140	O. sativa-A. thaliana
LOC_Os07g46780.1_AT5G19500.1	0.1553	0.0156	1.4418	0.2749	0.1077	1825	5776	O. sativa-A. thaliana
LOC_Os08g44400.1_AT5G03880.1	0.1452	0.0193	1.6931	0.3628	0.0858	1895	5777	O. sativa-A. thaliana
LOC_Os07g19130.1_AT5G25130.1	0.3463	0.0347	2.885	1.927	0.12	19	5534	O. sativa-A. thaliana
LOC_Os11g37560.1_AT3G55760.1	0.1677	0.0171	2.5794	1.0321	0.065	134	5554	O. sativa-A. thaliana
LOC_Os01g69060.1_AT4G12830.1	0.2367	0.0199	3.7572	4.2098	0.063	1820	5777	O. sativa-A. thaliana
LOC_Os02g06300.1_AT5G08650.1	0.0976	0.0088	4.526	8.8702	0.0216	1973	5786	O. sativa-A. thaliana
LOC_Os04g46310.1_AT3G06530.2	0.4671	0.0165	1.7194	0.1466	0.2717	10	595	O. sativa-A. thaliana
LOC_Os01g44960.1_AT4G36610.1	0.2792	0.0282	3.7291	5.2378	0.0749	165	5754	O. sativa-A. thaliana
LOC_Os06g05390.1_AT5G27560.1	0.2116	0.0219	2.2834	0.6602	0.0927	1964	5786	O. sativa-A. thaliana
LOC_Os06g39690.1_AT5G20140.2	0.2337	0.0225	3.3813	2.9209	0.0691	1810	5785	O. sativa-A. thaliana
LOC_Os01g51860.1_AT2G21860.1	0.2145	0.0169	4.2652	7.4621	0.0503	1392	5782	O. sativa-A. thaliana
LOC_Os06g39640.1_AT5G43810.1	0.0914	0.0081	4.6153	9.4119	0.0198	526	595	O. sativa-A. thaliana
LOC_Os01g04900.1_AT5G05740.1	0.1704	0.0157	1.8943	0.3309	0.09	1333	5780	O. sativa-A. thaliana
LOC_Os08g19140.1_AT5G35170.1	0.1967	0.0151	1.6592	0.2435	0.1185	1325	5782	O. sativa-A. thaliana
LOC_Os04g56320.1_AT1G73110.1	0.1393	0.0172	3.9621	6.6839	0.0352	1888	5782	O. sativa-A. thaliana
LOC_Os01g61160.1_AT2G40370.1	0.2018	0.015	4.3275	7.7766	0.0466	320	5700	O. sativa-A. thaliana
LOC_Os11g35390.1_AT1G08810.1	0.1171	0.0211	3.2072	3.7232	0.0365	974	5768	O. sativa-A. thaliana
LOC_Os03g11400.1_AT5G15510.2	0.2484	0.0323	1.6235	0.666	0.153	30	595	O. sativa-A. thaliana
LOC_Os01g55190.1_AT1G29980.1	0.1793	0.0177	4.0495	6.4696	0.0443	1500	595	O. sativa-A. thaliana
LOC_Os03g55970.1_AT1G49380.1	0.1607	0.014	1.8998	0.3065	0.0846	209	5790	O. sativa-A. thaliana
LOC_Os12g01770.1_AT5G01700.2	0.3011	0.027	2.1907	0.5866	0.1375	33	5770	O. sativa-A. thaliana
LOC_Os01g48690.1_AT3G15190.1	0.3359	0.0469	1.5127	0.4027	0.2221	680	5792	O. sativa-A. thaliana
LOC_Os01g54620.1_AT4G18780.1	0.1083	0.0082	2.5333	0.5207	0.0427	327	5049	O. sativa-A. thaliana
LOC_Os01g70550.1_AT5G27730.1	0.2522	0.0188	1.6993	0.2447	0.1484	4	5776	O. sativa-A. thaliana
LOC_Os11g07020.1_AT2G21330.1	0.0951	0.0114	1.7156	0.2963	0.0554	1443	5787	O. sativa-A. thaliana
LOC_Os09g25550.1_AT4G30825.1	0.3461	0.0171	2.8294	0.8598	0.1223	655	5775	O. sativa-A. thaliana
LOC_Os04g33060.1_AT1G32220.1	0.1567	0.0185	3.2946	11.7873	0.0476	989	5788	O. sativa-A. thaliana
LOC_Os02g09490.1_AT4G34230.1	0.1961	0.0171	4.1143	6.7532	0.0477	107	5109	O. sativa-A. thaliana
LOC_Os10g42820.1_AT1G32090.1	0.2072	0.0133	2.3679	0.4704	0.0875	561	5706	O. sativa-A. thaliana
LOC_Os04g54390.1_AT1G11190.1	0.2058	0.0207	1.5015	0.2503	0.1371	210	5682	O. sativa-A. thaliana
LOC_Os02g54110.1_AT2G34357.1	0.3987	0.019	1.9735	0.6507	0.202	183	595	O. sativa-A. thaliana
LOC_Os07g03890.1_AT4G29050.1	0.2688	0.0211	4.0747	6.5783	0.066	432	5435	O. sativa-A. thaliana
LOC_Os11g45400.1_AT4G01950.1	0.3604	0.0345	1.6192	0.5413	0.2226	62	581	O. sativa-A. thaliana
LOC_Os02g15900.1_AT1G35680.1	0.1649	0.0287	1.7932	0.5735	0.092	672	5788	O. sativa-A. thaliana
LOC_Os12g38880.1_AT3G29230.1	0.3496	0.0234	4.1813	7.0589	0.0836	2	5782	O. sativa-A. thaliana
LOC_Os11g32100.1_AT3G26744.1	0.1493	0.0197	3.7344	5.2559	0.04	751	5755	O. sativa-A. thaliana
LOC_Os12g17320.1_AT1G17050.1	0.1515	0.0156	2.1624	0.5272	0.0701	1961	5478	O. sativa-A. thaliana
LOC_Os04g40530.1_AT3G01660.1	0.2025	0.0305	3.3307	4.0348	0.0608	1879	5783	O. sativa-A. thaliana
LOC_Os11g39020.1_AT5G64840.1	0.1624	0.0119	4.565	9.1029	0.0356	1800	5768	O. sativa-A. thaliana
LOC_Os03g53300.2_AT1G62250.1	0.1614	0.0221	2.9928	1.9862	0.0539	1931	5775	O. sativa-A. thaliana
LOC_Os01g36070.1_AT3G14770.1	0.2935	0.0328	1.8753	0.4751	0.1565	30	5472	O. sativa-A. thaliana
LOC_Os03g43860.1_AT5G44560.1	0.1032	0.0165	1.3092	0.3155	0.0788	1337	595	O. sativa-A. thaliana
LOC_Os10g40600.1_AT1G12110.1	0.2824	0.0352	3.3199	4.0065	0.0851	35	182	O. sativa-A. thaliana
LOC_Os03g02670.2_AT1G12600.1	0.1296	0.0146	2.0136	0.4229	0.0643	695	5399	O. sativa-A. thaliana
LOC_Os07g30800.1_AT3G60370.1	0.2088	0.0314	1.5244	0.3777	0.137	108	5788	O. sativa-A. thaliana
LOC_Os11g32650.1_AT5G13930.1	0.1158	0.0118	4.0119	6.3109	0.0289	401	5048	O. sativa-A. thaliana
LOC_Os03g14040.1_AT1G75690.1	0.1116	0.0231	1.4547	0.4425	0.0767	1291	5785	O. sativa-A. thaliana
LOC_Os07g30670.1_AT3G16250.1	0.2132	0.031	1.6682	0.4414	0.1278	176	5787	O. sativa-A. thaliana
LOC_Os01g42280.1_AT5G55740.1	0.4738	0.0293	2.2212	0.4826	0.2133	797	5775	O. sativa-A. thaliana
LOC_Os01g33080.1_AT5G48460.1	0.1792	0.014	1.6695	0.2128	0.1073	557	5472	O. sativa-A. thaliana
LOC_Os12g40890.1_AT3G23050.1	0.1338	0.0233	2.3498	3.8476	0.0569	581	4438	O. sativa-A. thaliana
LOC_Os06g46500.1_AT4G22010.1	0.201	0.017	4.1738	7.0241	0.0482	507	5398	O. sativa-A. thaliana
LOC_Os02g47150.1_AT3G23890.1	0.2095	0.0099	4.9473	11.7347	0.0424	573	595	O. sativa-A. thaliana
LOC_Os03g19610.1_AT3G17060.1	0.3288	0.0336	3.4638	4.4012	0.0949	104	288	O. sativa-A. thaliana
LOC_Os05g35410.1_AT4G22200.1	0.2152	0.0193	4.1623	6.9707	0.0517	22	5773	O. sativa-A. thaliana
LOC_Os05g39230.1_AT3G56040.1	0.2523	0.016	2.1481	0.4009	0.1175	866	5779	O. sativa-A. thaliana
LOC_Os01g73000.1_AT5G63970.1	0.2213	0.0191	2.5753	0.9266	0.0859	1	5766	O. sativa-A. thaliana
LOC_Os08g42030.1_AT5G14130.1	0.3166	0.0303	3.7104	5.1737	0.0853	9	5756	O. sativa-A. thaliana
LOC_Os08g31980.1_AT1G60140.1	0.2481	0.0132	2.4638	0.5053	0.1007	527	5669	O. sativa-A. thaliana
LOC_Os07g01030.1_AT5G01220.1	0.1261	0.0129	2.2158	0.4844	0.0569	1867	5641	O. sativa-A. thaliana
LOC_Os05g46510.1_AT1G80170.1	0.3867	0.0499	3.0859	3.0114	0.1253	146	5305	O. sativa-A. thaliana
LOC_Os05g01810.1_AT1G20850.1	0.158	0.0265	1.4669	0.3842	0.1077	691	3856	O. sativa-A. thaliana
LOC_Os02g53340.2_AT3G17700.1	0.2594	0.0171	2.0138	0.3467	0.1288	50	5621	O. sativa-A. thaliana
LOC_Os01g11946.1_AT1G54350.1	0.1797	0.0138	4.4637	8.5112	0.0402	1850	5782	O. sativa-A. thaliana
LOC_Os03g11140.1_AT4G24580.1	0.264	0.0183	2.003	0.3656	0.1318	563	5727	O. sativa-A. thaliana
LOC_Os04g45490.1_AT1G62750.1	0.092	0.0081	2.5746	0.6176	0.0357	1831	5788	O. sativa-A. thaliana
LOC_Os01g09030.1_AT5G39890.1	0.2272	0.033	3.8527	8.5784	0.059	121	5577	O. sativa-A. thaliana
LOC_Os06g50120.1_AT2G35190.1	0.1614	0.0194	1.5173	0.2845	0.1064	155	5710	O. sativa-A. thaliana
LOC_Os02g48190.1_AT2G33570.1	0.2246	0.0181	4.1161	6.7609	0.0546	222	5292	O. sativa-A. thaliana
LOC_Os09g39390.1_AT2G27680.1	0.1183	0.0132	4.105	6.7116	0.0288	2010	5788	O. sativa-A. thaliana
LOC_Os04g31040.1_AT1G08550.1	0.169	0.0159	1.9588	0.3725	0.0863	1583	5783	O. sativa-A. thaliana
LOC_Os08g32930.1_AT4G04330.1	0.2387	0.032	4.1815	12.8501	0.0571	531	5763	O. sativa-A. thaliana
LOC_Os08g37940.1_AT4G39970.1	0.2015	0.023	1.8958	0.4466	0.1063	1164	5787	O. sativa-A. thaliana
LOC_Os08g06530.1_AT5G17170.1	0.1101	0.0171	2.5947	1.1637	0.0424	2024	5786	O. sativa-A. thaliana
LOC_Os07g07310.1_AT3G03710.1	0.1695	0.0108	3.8016	3.0172	0.0446	395	5779	O. sativa-A. thaliana
LOC_Os01g73450.1_AT3G18680.1	0.0815	0.0129	2.0106	0.491	0.0405	1090	5781	O. sativa-A. thaliana
LOC_Os06g45370.1_AT5G64380.1	0.1438	0.0161	4.0708	6.5617	0.0353	907	5780	O. sativa-A. thaliana
LOC_Os03g12020.1_AT3G25920.1	0.2414	0.0263	3.7991	5.4846	0.0635	715	5789	O. sativa-A. thaliana
LOC_Os04g36890.1_AT4G25340.1	0.2378	0.0352	2.8451	2.1927	0.0836	295	595	O. sativa-A. thaliana
LOC_Os01g21820.1_AT4G01800.2	0.1103	0.0078	1.9946	0.2555	0.0553	1394	5788	O. sativa-A. thaliana
LOC_Os03g13210.1_AT5G19890.1	0.2862	0.0363	1.887	0.5391	0.1517	2	5527	O. sativa-A. thaliana
LOC_Os12g30040.1_AT1G47670.1	0.1524	0.0136	2.4901	0.6264	0.0612	1321	5523	O. sativa-A. thaliana
LOC_Os09g32260.2_AT2G24430.1	0.096	0.0187	2.1957	0.839	0.0437	1	5706	O. sativa-A. thaliana
LOC_Os04g38570.1_AT3G28860.1	0.1245	0.0073	5.1951	13.8374	0.024	1520	5465	O. sativa-A. thaliana
LOC_Os06g50930.1_AT4G35770.1	0.2918	0.0409	2.9618	2.36	0.0985	512	5634	O. sativa-A. thaliana
LOC_Os01g43160.1_AT4G23820.1	0.2446	0.0199	4.1897	7.0983	0.0584	450	5769	O. sativa-A. thaliana
LOC_Os01g37130.1_AT4G27800.1	0.2383	0.0262	2.1556	0.6342	0.1105	1807	5776	O. sativa-A. thaliana
LOC_Os03g60100.1_AT3G54210.1	0.1067	0.0197	3.3687	4.136	0.0317	683	5791	O. sativa-A. thaliana
LOC_Os04g48170.1_AT1G12740.2	0.2352	0.0268	3.7361	5.262	0.0629	13	5761	O. sativa-A. thaliana
LOC_Os05g35540.1_AT4G02790.1	0.1885	0.0184	4.0106	6.3056	0.047	737	5780	O. sativa-A. thaliana
LOC_Os03g21800.1_AT1G06850.1	0.1204	0.0225	2.3587	1.1461	0.0511	612	5720	O. sativa-A. thaliana
LOC_Os03g02460.1_AT1G64590.1	0.2292	0.0259	3.6829	5.0811	0.0622	414	5723	O. sativa-A. thaliana
LOC_Os01g09280.1_AT3G16350.1	0.199	0.0277	3.4049	4.2348	0.0584	94	5739	O. sativa-A. thaliana
LOC_Os09g36040.1_AT4G27700.1	0.1328	0.0194	3.5429	4.6349	0.0375	1436	5784	O. sativa-A. thaliana
LOC_Os11g18870.1_AT1G65480.1	0.2271	0.0281	2.5084	1.0968	0.0905	150	5499	O. sativa-A. thaliana
LOC_Os08g29370.1_AT3G01480.1	0.1094	0.0125	2.1682	0.5086	0.0505	1270	5786	O. sativa-A. thaliana
LOC_Os01g07800.2_AT1G52590.1	0.1538	0.0264	2.8367	2.0631	0.0542	1789	5775	O. sativa-A. thaliana
LOC_Os09g25490.1_AT5G17420.1	0.1004	0.0076	4.6823	9.8406	0.0214	263	5611	O. sativa-A. thaliana
LOC_Os03g44210.2_AT4G18520.1	0.3353	0.0224	4.19	7.0996	0.08	665	5749	O. sativa-A. thaliana
LOC_Os11g13890.1_AT4G10340.1	0.0775	0.0126	3.7793	5.4135	0.0205	1505	5776	O. sativa-A. thaliana
LOC_Os05g39690.1_AT5G01670.2	0.2334	0.0211	1.9222	0.4	0.1214	2	222	O. sativa-A. thaliana
LOC_Os01g08540.1_AT3G24495.1	0.2433	0.014	1.7757	0.206	0.137	38	595	O. sativa-A. thaliana
LOC_Os05g49650.1_AT1G64355.1	0.0853	0.0208	1.3375	0.288	0.0638	1662	5784	O. sativa-A. thaliana
LOC_Os12g42300.1_AT4G04850.2	0.1434	0.011	1.7326	0.2075	0.0828	1719	5777	O. sativa-A. thaliana
LOC_Os07g47490.1_AT2G47750.1	0.2736	0.0177	3.1123	1.411	0.0879	110	5615	O. sativa-A. thaliana
LOC_Os03g55930.1_AT1G74970.1	0.1513	0.0239	2.4906	1.1753	0.0607	559	5791	O. sativa-A. thaliana
LOC_Os03g56800.1_AT1G79470.1	0.1867	0.0183	2.027	0.435	0.0921	260	595	O. sativa-A. thaliana
LOC_Os04g52100.1_AT1G13270.1	0.1636	0.0185	1.835	0.3915	0.0891	142	5778	O. sativa-A. thaliana
LOC_Os06g38990.1_AT1G34110.1	0.2441	0.0135	4.6801	9.8257	0.0522	492	5684	O. sativa-A. thaliana
LOC_Os07g09890.1_AT1G47840.1	0.2719	0.0192	2.1007	0.4026	0.1295	8	5779	O. sativa-A. thaliana
LOC_Os04g46010.1_AT1G02150.1	0.4583	0.0342	1.3657	0.2973	0.3356	531	5782	O. sativa-A. thaliana
LOC_Os04g56850.1_AT1G19850.1	0.1876	0.0149	1.7427	0.2506	0.1077	1279	595	O. sativa-A. thaliana
LOC_Os05g49820.1_AT4G18570.1	0.1763	0.0199	3.8425	5.6438	0.0459	1234	5741	O. sativa-A. thaliana
LOC_Os09g10750.1_AT2G42220.1	0.2356	0.027	3.7775	5.4071	0.0624	1397	5787	O. sativa-A. thaliana
LOC_Os01g61200.1_AT1G58430.1	0.4339	0.0349	3.8972	5.8509	0.1113	465	182	O. sativa-A. thaliana
LOC_Os10g40934.1_AT1G17020.1	0.4126	0.0372	1.9127	0.458	0.2157	2	5470	O. sativa-A. thaliana
LOC_Os12g43640.1_AT1G09970.2	0.3313	0.0217	4.1211	6.7832	0.0804	2	5416	O. sativa-A. thaliana
LOC_Os04g50860.1_AT1G32160.1	0.3032	0.0313	1.6544	0.3335	0.1833	567	5782	O. sativa-A. thaliana
LOC_Os11g14990.1_AT2G31725.1	0.2535	0.0326	3.4882	4.4718	0.0727	309	595	O. sativa-A. thaliana
LOC_Os05g19380.1_AT2G18940.1	0.341	0.0198	3.0393	1.2491	0.1122	1388	5764	O. sativa-A. thaliana
LOC_Os11g05480.1_AT1G08320.1	0.2404	0.0226	5.1254	500.983	0.0469	47	5764	O. sativa-A. thaliana
LOC_Os06g40950.1_AT3G57660.1	0.3363	0.0401	1.7292	0.4578	0.1945	262	595	O. sativa-A. thaliana
LOC_Os02g49770.1_AT1G70280.2	0.1992	0.0194	2.8725	1.4343	0.0693	1497	5341	O. sativa-A. thaliana
LOC_Os07g38830.1_AT5G19850.1	0.1485	0.0166	2.2272	0.6122	0.0667	1790	5747	O. sativa-A. thaliana
LOC_Os06g05550.1_AT3G16370.1	0.2045	0.0264	3.6075	4.8357	0.0567	350	5781	O. sativa-A. thaliana
LOC_Os01g63230.1_AT2G37980.1	0.2275	0.0173	4.2103	7.1959	0.054	599	5769	O. sativa-A. thaliana
LOC_Os02g04680.1_AT5G43270.2	0.383	0.0354	3.6304	4.9088	0.1055	2	5502	O. sativa-A. thaliana
LOC_Os08g39300.1_AT2G13360.1	0.0942	0.0111	4.0679	6.549	0.0232	1684	5781	O. sativa-A. thaliana
LOC_Os12g29400.1_AT5G13200.1	0.2119	0.0334	3.2337	3.7877	0.0655	2	282	O. sativa-A. thaliana
LOC_Os02g47420.3_AT1G31650.1	0.3063	0.0218	1.8526	0.3158	0.1653	1444	5722	O. sativa-A. thaliana
LOC_Os02g58790.1_AT2G21280.1	0.1823	0.0185	1.7232	0.2964	0.1058	1583	5789	O. sativa-A. thaliana
LOC_Os08g44000.1_AT4G35250.1	0.0718	0.0105	2.3005	0.583	0.0312	785	5784	O. sativa-A. thaliana
LOC_Os07g37830.1_AT3G15520.1	0.1639	0.0163	1.8602	0.3338	0.0881	1410	5791	O. sativa-A. thaliana
LOC_Os10g41780.1_AT1G44446.1	0.1327	0.0121	4.3718	8.0083	0.0304	1528	5778	O. sativa-A. thaliana
LOC_Os01g31370.1_AT2G41640.1	0.2872	0.0243	3.9273	5.9683	0.0731	7	278	O. sativa-A. thaliana
LOC_Os10g32580.1_AT4G28780.1	0.1971	0.0256	3.4322	4.311	0.0574	112	5777	O. sativa-A. thaliana
LOC_Os04g38640.1_AT5G39830.1	0.1416	0.0144	2.2932	0.6022	0.0617	1977	5784	O. sativa-A. thaliana
LOC_Os09g24530.1_AT1G14030.1	0.2695	0.0213	2.0268	0.4243	0.133	973	5784	O. sativa-A. thaliana
LOC_Os08g33820.1_AT3G47470.1	0.0916	0.0146	3.5282	4.5905	0.026	1084	5777	O. sativa-A. thaliana
LOC_Os09g25560.1_AT5G10820.1	0.3091	0.0255	1.8156	0.3147	0.1703	514	5777	O. sativa-A. thaliana
LOC_Os06g11600.2_AT1G22460.1	0.2263	0.0197	4.036	6.4123	0.0561	316	5651	O. sativa-A. thaliana
LOC_Os03g02290.1_AT2G22610.1	0.1372	0.0143	1.5369	0.2355	0.0893	1476	595	O. sativa-A. thaliana
LOC_Os04g43170.1_AT4G26740.1	0.1954	0.0242	3.4874	4.4696	0.056	128	222	O. sativa-A. thaliana
LOC_Os04g56990.1_AT5G06800.1	0.1883	0.0265	3.378	4.1612	0.0557	388	5775	O. sativa-A. thaliana
LOC_Os01g49614.1_AT5G38280.1	0.2779	0.0251	1.8701	0.4025	0.1486	380	5778	O. sativa-A. thaliana
LOC_Os03g11910.1_AT2G32120.1	0.2449	0.0167	1.7677	0.2389	0.1385	1	5552	O. sativa-A. thaliana
LOC_Os03g05310.1_AT3G44880.1	0.1568	0.0142	4.2487	7.3811	0.0369	712	5781	O. sativa-A. thaliana
LOC_Os11g05556.1_AT5G03940.1	0.1419	0.0127	2.2756	0.5271	0.0624	1312	5784	O. sativa-A. thaliana
LOC_Os01g13770.1_AT5G46110.4	0.0954	0.0124	2.2128	0.5523	0.0431	994	5777	O. sativa-A. thaliana
LOC_Os03g06520.1_AT3G51895.1	0.1751	0.0125	4.4968	8.7	0.0389	675	5766	O. sativa-A. thaliana
LOC_Os12g15470.1_AT4G12910.1	0.2234	0.0183	4.1419	6.8772	0.0539	125	3410	O. sativa-A. thaliana
LOC_Os05g07632.1_AT3G10970.1	0.1914	0.0184	3.2803	2.3797	0.0583	1843	5779	O. sativa-A. thaliana
LOC_Os03g04310.1_AT5G65640.1	0.1977	0.0277	3.5011	4.5097	0.0565	441	5739	O. sativa-A. thaliana
LOC_Os05g47850.1_AT3G18390.1	0.1676	0.0133	4.2471	6.693	0.0395	28	5784	O. sativa-A. thaliana
LOC_Os10g35810.1_AT5G53490.3	0.1238	0.0197	1.9068	0.5249	0.065	101	5789	O. sativa-A. thaliana
LOC_Os05g34040.1_AT4G30720.1	0.2152	0.0151	4.486	8.6384	0.048	193	5768	O. sativa-A. thaliana
LOC_Os01g09580.1_AT4G32830.1	0.1057	0.0138	5.1941	31.469	0.0203	1482	595	O. sativa-A. thaliana
LOC_Os04g37920.1_AT4G08920.1	0.1586	0.0137	3.1188	1.4837	0.0508	1667	5779	O. sativa-A. thaliana
LOC_Os02g47760.1_AT4G36580.1	0.1594	0.0151	1.8946	0.3551	0.0841	207	586	O. sativa-A. thaliana
LOC_Os11g05730.1_AT1G09200.1	0.0256	0.0091	3.3682	4.1346	0.0076	537	595	O. sativa-A. thaliana
LOC_Os04g38410.1_AT1G15820.1	0.0831	0.0135	3.5572	4.6786	0.0234	489	5786	O. sativa-A. thaliana
LOC_Os01g59080.1_AT3G17930.1	0.1406	0.0255	3.1409	3.5665	0.0448	1410	5784	O. sativa-A. thaliana
LOC_Os03g27480.1_AT2G27920.1	0.2963	0.0371	1.4375	0.513	0.2061	197	5245	O. sativa-A. thaliana
LOC_Os05g49310.1_AT5G40350.1	0.1562	0.0264	3.2261	3.7691	0.0484	3	288	O. sativa-A. thaliana
LOC_Os02g40460.1_AT5G14580.1	0.2839	0.0315	1.4794	0.2988	0.1919	317	595	O. sativa-A. thaliana
LOC_Os12g02960.1_AT3G09270.1	0.4258	0.0421	1.5081	0.3219	0.2823	486	5780	O. sativa-A. thaliana
LOC_Os08g08820.2_AT4G21750.1	0.1318	0.0111	4.371	8.0038	0.0302	24	5775	O. sativa-A. thaliana
LOC_Os06g12610.1_AT1G73590.1	0.1307	0.013	4.1151	6.7564	0.0318	441	595	O. sativa-A. thaliana
LOC_Os01g63280.2_AT5G58940.1	0.2377	0.0266	1.6405	0.3279	0.1449	109	5727	O. sativa-A. thaliana
LOC_Os10g42700.1_AT2G35500.1	0.318	0.0258	1.6094	0.2577	0.1976	806	5787	O. sativa-A. thaliana
LOC_Os01g40640.1_AT1G71720.1	0.2232	0.0238	4.4274	11.9464	0.0504	410	5775	O. sativa-A. thaliana
LOC_Os07g38590.1_AT3G13510.1	0.1438	0.0138	3.1741	1.9342	0.0453	390	5564	O. sativa-A. thaliana
LOC_Os05g40230.1_AT3G08560.1	0.2004	0.0215	3.6174	4.8671	0.0554	78	182	O. sativa-A. thaliana
LOC_Os08g09270.1_AT3G59040.2	0.2061	0.0155	1.8311	0.2983	0.1125	26	5773	O. sativa-A. thaliana
LOC_Os05g38570.1_AT5G59750.2	0.1808	0.0154	1.7278	0.2454	0.1046	1663	5783	O. sativa-A. thaliana
LOC_Os11g36450.1_AT5G06550.1	0.1982	0.0187	2.2929	0.6209	0.0864	119	595	O. sativa-A. thaliana
LOC_Os01g36240.1_AT5G66390.1	0.1709	0.0183	3.7833	5.4279	0.0452	320	5766	O. sativa-A. thaliana
LOC_Os01g52170.1_AT3G24430.1	0.0846	0.0096	3.0869	1.4435	0.0274	1601	5788	O. sativa-A. thaliana
LOC_Os07g47830.1_AT1G11580.1	0.3146	0.0245	3.9516	6.0649	0.0796	976	5747	O. sativa-A. thaliana
LOC_Os04g10650.1_AT2G31270.1	0.3481	0.0345	1.8315	0.4515	0.1901	1227	595	O. sativa-A. thaliana
LOC_Os08g03682.1_AT1G01280.1	0.1527	0.0154	2.5351	0.7879	0.0602	54	182	O. sativa-A. thaliana
LOC_Os03g63074.1_AT3G07130.1	0.1727	0.0188	3.9652	6.1197	0.0435	383	5758	O. sativa-A. thaliana
LOC_Os04g51350.1_AT3G22150.1	0.3706	0.0207	3.0406	1.2245	0.1219	498	5777	O. sativa-A. thaliana
LOC_Os06g01934.1_AT5G41410.1	0.2609	0.0267	2.4434	0.8525	0.1068	1793	5764	O. sativa-A. thaliana
LOC_Os02g32860.1_AT5G22470.1	0.3078	0.0174	4.4938	8.6831	0.0685	87	222	O. sativa-A. thaliana
LOC_Os06g11320.1_AT2G15790.1	0.1848	0.0165	2.4928	0.804	0.0741	508	5692	O. sativa-A. thaliana
LOC_Os01g67720.1_AT4G24810.2	0.2569	0.0182	1.7049	0.2484	0.1507	575	5772	O. sativa-A. thaliana
LOC_Os03g10930.2_AT3G59650.2	0.1248	0.0233	3.3345	4.0448	0.0374	295	595	O. sativa-A. thaliana
LOC_Os11g24060.1_AT5G50300.1	0.2865	0.0251	4.0121	6.3121	0.0714	273	5772	O. sativa-A. thaliana
LOC_Os08g06110.3_AT1G01060.1	0.2107	0.0274	1.2986	0.3462	0.1623	362	5632	O. sativa-A. thaliana
LOC_Os06g33930.1_AT3G12685.1	0.2729	0.0424	2.0606	1.5306	0.1324	351	5784	O. sativa-A. thaliana
LOC_Os07g40290.1_AT2G14960.1	0.1664	0.015	3.9557	6.0812	0.0421	532	5734	O. sativa-A. thaliana
LOC_Os02g32690.1_AT3G53480.1	0.2458	0.012	2.438	0.4298	0.1008	42	5774	O. sativa-A. thaliana
LOC_Os07g06660.1_AT5G57040.1	0.1497	0.0245	3.1052	2.8671	0.0482	1899	5766	O. sativa-A. thaliana
LOC_Os02g58720.2_AT5G42180.1	0.2676	0.031	3.5561	4.6752	0.0752	405	5764	O. sativa-A. thaliana
LOC_Os01g63580.1_AT2G38110.1	0.1582	0.016	3.8815	5.7908	0.0408	529	288	O. sativa-A. thaliana
LOC_Os08g44810.1_AT5G58330.1	0.1047	0.0119	3.0549	1.5474	0.0343	1769	5778	O. sativa-A. thaliana
LOC_Os09g26810.1_AT1G19150.1	0.1614	0.0196	3.7807	5.4185	0.0427	636	5787	O. sativa-A. thaliana
LOC_Os01g45274.1_AT3G01500.2	0.2975	0.0309	3.5116	4.5409	0.0847	535	5784	O. sativa-A. thaliana
LOC_Os02g49950.1_AT1G23030.1	0.2913	0.0206	2.0553	0.3852	0.1417	511	140	O. sativa-A. thaliana
LOC_Os02g47360.1_AT2G15820.1	0.3486	0.0192	2.1931	0.39	0.159	528	5777	O. sativa-A. thaliana
LOC_Os04g55800.1_AT1G23090.1	0.1973	0.0143	1.7533	0.2207	0.1125	742	5754	O. sativa-A. thaliana
LOC_Os09g36760.1_AT3G51290.1	0.2965	0.023	1.4847	0.2232	0.1997	1296	595	O. sativa-A. thaliana
LOC_Os02g30800.1_AT1G08260.1	0.1901	0.0073	2.511	0.3553	0.0757	1218	595	O. sativa-A. thaliana
LOC_Os02g58120.1_AT5G08400.1	0.1569	0.0202	1.8995	0.478	0.0826	26	5774	O. sativa-A. thaliana
LOC_Os01g73910.1_AT3G27110.1	0.1242	0.0173	1.8324	0.3727	0.0678	1673	5666	O. sativa-A. thaliana
LOC_Os12g12580.1_AT5G16990.1	0.2586	0.0223	1.5587	0.2461	0.1659	767	5777	O. sativa-A. thaliana
LOC_Os08g44320.1_AT3G44620.2	0.2155	0.0264	3.5377	4.6192	0.0609	877	5771	O. sativa-A. thaliana
LOC_Os01g59090.1_AT3G56650.1	0.18	0.0222	3.834	5.6121	0.047	1032	5786	O. sativa-A. thaliana
LOC_Os01g59510.1_AT4G37510.1	0.1339	0.0123	4.3746	8.023	0.0306	15	5783	O. sativa-A. thaliana
LOC_Os08g34210.1_AT2G24270.4	0.0854	0.0092	3.6251	2.8176	0.0236	822	5779	O. sativa-A. thaliana
LOC_Os03g59640.1_AT1G08520.1	0.0929	0.0085	2.2164	0.3934	0.0419	844	5784	O. sativa-A. thaliana
LOC_Os07g15670.2_AT1G21350.3	0.1599	0.0205	3.6545	4.9871	0.0438	1907	5790	O. sativa-A. thaliana
LOC_Os07g08200.1_AT3G63410.1	0.1126	0.015	3.7662	5.367	0.0299	618	5788	O. sativa-A. thaliana
LOC_Os02g38240.1_AT4G24750.1	0.2566	0.0261	1.9534	0.4758	0.1314	728	5784	O. sativa-A. thaliana
LOC_Os09g21210.1_AT5G15870.1	0.2225	0.0194	4.1229	6.7914	0.054	130	5743	O. sativa-A. thaliana
LOC_Os03g02020.2_AT2G32500.1	0.2959	0.0296	3.6492	4.9698	0.0811	1782	5781	O. sativa-A. thaliana
LOC_Os09g31380.1_AT3G20810.2	0.2067	0.0261	2.8022	6.6965	0.0737	290	5119	O. sativa-A. thaliana
LOC_Os02g10390.1_AT1G61520.1	0.1606	0.0184	3.8651	5.7284	0.0415	1035	5777	O. sativa-A. thaliana
LOC_Os07g46410.1_AT2G41680.1	0.1173	0.0115	2.4534	0.6402	0.0478	1647	5787	O. sativa-A. thaliana
LOC_Os02g36570.1_AT5G64940.1	0.0892	0.0085	2.2304	0.4231	0.04	1828	5784	O. sativa-A. thaliana
LOC_Os02g57290.1_AT1G31800.1	0.1429	0.0126	1.6974	0.2371	0.0842	625	5786	O. sativa-A. thaliana
LOC_Os12g35630.1_AT4G29060.1	0.1818	0.0129	3.0258	1.186	0.0601	1291	5786	O. sativa-A. thaliana
LOC_Os09g17630.1_AT1G53430.1	0.2873	0.0163	4.5755	9.1668	0.0628	419	590	O. sativa-A. thaliana
LOC_Os01g02080.1_AT1G74070.1	0.2058	0.0313	1.7352	0.5116	0.1186	504	5782	O. sativa-A. thaliana
LOC_Os09g20820.1_AT1G74030.1	0.0749	0.0096	1.6571	0.239	0.0452	1226	5771	O. sativa-A. thaliana
LOC_Os10g03400.2_AT2G21540.1	0.2083	0.0193	1.4667	0.2314	0.142	30	4028	O. sativa-A. thaliana
LOC_Os03g01920.1_AT4G34090.3	0.2776	0.0246	1.7772	0.344	0.1562	731	5783	O. sativa-A. thaliana
LOC_Os02g02550.1_AT1G20810.1	0.1834	0.0255	2.9779	7.4166	0.0616	1270	5784	O. sativa-A. thaliana
LOC_Os10g41430.1_AT2G44740.1	0.2737	0.0345	3.3919	4.1989	0.0807	377	3873	O. sativa-A. thaliana
LOC_Os11g35400.1_AT1G49430.1	0.2691	0.0165	3.0112	1.1742	0.0894	1184	5604	O. sativa-A. thaliana
LOC_Os05g33690.3_AT1G03440.1	0.2389	0.0341	3.1853	3.6706	0.075	1370	5771	O. sativa-A. thaliana
LOC_Os03g20640.1_AT5G22340.2	0.3643	0.0415	1.2234	0.3525	0.2978	1008	5782	O. sativa-A. thaliana
LOC_Os04g42800.1_AT4G28740.1	0.2458	0.0237	3.9264	5.9647	0.0626	1897	5772	O. sativa-A. thaliana
LOC_Os04g28260.1_AT3G23670.1	0.2014	0.0145	2.788	0.9206	0.0722	1324	595	O. sativa-A. thaliana
LOC_Os03g17570.3_AT5G02810.1	0.2426	0.0217	3.9715	6.2684	0.0611	352	5643	O. sativa-A. thaliana
LOC_Os02g51810.1_AT5G09420.1	0.3465	0.0207	1.7318	0.2336	0.2001	501	5692	O. sativa-A. thaliana
LOC_Os02g52650.1_AT1G45474.1	0.1658	0.0209	3.8383	5.6281	0.0432	1972	5787	O. sativa-A. thaliana
LOC_Os03g13570.1_AT1G32170.1	0.237	0.0267	3.5854	4.7661	0.0661	983	5757	O. sativa-A. thaliana
LOC_Os03g22880.1_AT3G12860.1	0.159	0.0139	3.3605	2.1981	0.0473	318	595	O. sativa-A. thaliana
LOC_Os05g04610.1_AT3G62150.1	0.1746	0.014	1.696	0.2286	0.1029	442	4504	O. sativa-A. thaliana
LOC_Os10g36060.1_AT5G52280.1	0.4391	0.0339	1.2771	0.1788	0.3438	338	5724	O. sativa-A. thaliana
LOC_Os12g37840.1_AT3G62270.1	0.1131	0.0097	1.822	0.2359	0.0621	242	5773	O. sativa-A. thaliana
LOC_Os01g48330.1_AT2G31010.1	0.1844	0.0141	1.8283	0.271	0.1009	28	4837	O. sativa-A. thaliana
LOC_Os07g46460.1_AT5G04140.2	0.1133	0.0061	2.2954	0.2906	0.0494	1693	5785	O. sativa-A. thaliana
LOC_Os07g36080.1_AT4G21280.2	0.1955	0.0283	3.3691	4.137	0.058	1109	5785	O. sativa-A. thaliana
LOC_Os03g07940.1_AT1G72570.1	0.0861	0.0168	3.4194	4.2752	0.0252	37	222	O. sativa-A. thaliana
LOC_Os06g40880.1_AT5G48140.1	0.5322	0.0577	3.2133	3.738	0.1656	3	288	O. sativa-A. thaliana
LOC_Os03g10240.2_AT4G34320.1	0.2505	0.026	1.6759	0.3526	0.1495	1244	5499	O. sativa-A. thaliana
LOC_Os03g07960.1_AT2G26340.2	0.3838	0.0405	1.9351	0.5327	0.1983	1024	5783	O. sativa-A. thaliana
LOC_Os04g57310.1_AT5G50100.1	0.1818	0.0273	3.3685	4.1353	0.054	1684	5732	O. sativa-A. thaliana
LOC_Os05g13520.1_AT3G21090.1	0.233	0.0202	4.0908	6.6489	0.0569	4	222	O. sativa-A. thaliana
LOC_Os07g02810.1_AT5G66920.1	0.2075	0.023	3.7228	5.2161	0.0557	898	5746	O. sativa-A. thaliana
LOC_Os02g40440.1_AT5G33370.1	0.2468	0.0198	4.1061	6.7166	0.0601	662	5727	O. sativa-A. thaliana
LOC_Os01g17170.1_AT3G56940.1	0.0689	0.0091	3.8997	5.8608	0.0177	1790	5782	O. sativa-A. thaliana
LOC_Os08g17390.1_AT1G15980.1	0.279	0.0202	4.2654	7.463	0.0654	938	5787	O. sativa-A. thaliana
LOC_Os06g49120.1_AT1G16720.1	0.1146	0.0114	1.6507	0.2277	0.0694	1776	5779	O. sativa-A. thaliana
LOC_Os03g63360.1_AT1G28140.1	0.2588	0.0306	2.4061	0.8886	0.1076	1747	5775	O. sativa-A. thaliana
LOC_Os06g14540.1_AT1G23210.1	0.2018	0.0188	3.8612	5.7137	0.0523	1500	5549	O. sativa-A. thaliana
LOC_Os01g08460.1_AT4G13345.1	0.2944	0.0383	1.7334	0.4775	0.1698	105	5748	O. sativa-A. thaliana
LOC_Os04g48490.1_AT3G60900.1	0.2986	0.0414	3.2687	3.875	0.0914	1267	595	O. sativa-A. thaliana
LOC_Os08g25900.1_AT3G55330.1	0.1657	0.0233	2.5071	1.1888	0.0661	970	5788	O. sativa-A. thaliana
LOC_Os08g15020.1_AT5G57620.1	0.1777	0.0249	2.5344	5.3192	0.0701	86	5763	O. sativa-A. thaliana
LOC_Os08g14440.1_AT1G16880.1	0.212	0.0223	3.9161	5.9245	0.0541	1821	5785	O. sativa-A. thaliana
LOC_Os06g46930.1_AT5G54600.1	0.208	0.0295	2.0107	0.6423	0.1034	343	5787	O. sativa-A. thaliana
LOC_Os03g56869.1_AT5G44520.1	0.3894	0.0349	1.9094	0.4363	0.2039	1095	5786	O. sativa-A. thaliana
LOC_Os07g07540.1_AT1G55480.1	0.1857	0.0198	3.8513	5.6766	0.0482	2042	5786	O. sativa-A. thaliana
LOC_Os03g29980.2_AT1G69040.2	0.1854	0.0188	2.3944	0.7451	0.0774	451	5558	O. sativa-A. thaliana
LOC_Os05g38420.1_AT5G60020.1	0.1925	0.0146	4.3392	7.8369	0.0444	385	4864	O. sativa-A. thaliana
LOC_Os05g42280.1_AT4G27390.1	0.322	0.0428	1.715	0.8833	0.1878	1904	5779	O. sativa-A. thaliana
LOC_Os01g61120.1_AT2G40400.1	0.2422	0.0169	2.548	2.3143	0.095	1581	5729	O. sativa-A. thaliana
LOC_Os05g45880.1_AT1G71697.1	0.2761	0.0251	1.3409	0.1944	0.2059	84	5712	O. sativa-A. thaliana
LOC_Os12g01580.1_AT2G38330.1	0.313	0.0247	1.591	0.368	0.1967	1331	5783	O. sativa-A. thaliana
LOC_Os06g23114.1_AT1G31710.1	0.3096	0.0244	2.2331	0.5925	0.1387	130	3821	O. sativa-A. thaliana
LOC_Os03g40540.1_AT3G30180.1	0.3195	0.0259	2.9145	1.4706	0.1096	204	2986	O. sativa-A. thaliana
LOC_Os04g55230.1_AT1G15290.1	0.2514	0.0127	1.8173	0.2014	0.1384	788	5772	O. sativa-A. thaliana
LOC_Os12g37780.1_AT2G43040.1	0.2235	0.0141	4.5775	9.179	0.0488	684	5772	O. sativa-A. thaliana
LOC_Os04g43420.1_AT4G13670.1	0.2296	0.0262	1.5488	0.311	0.1482	1709	5784	O. sativa-A. thaliana
LOC_Os01g05010.1_AT3G55605.1	0.3632	0.0423	1.944	0.6312	0.1869	309	595	O. sativa-A. thaliana
LOC_Os01g65460.1_AT5G63810.1	0.2781	0.0154	2.6016	0.65	0.1069	1359	4054	O. sativa-A. thaliana
LOC_Os06g43930.1_AT2G24280.1	0.2078	0.0171	3.4551	2.6837	0.0602	13	5757	O. sativa-A. thaliana
LOC_Os02g05680.1_AT3G44190.1	0.3232	0.0245	2.2531	1.7197	0.1434	537	5767	O. sativa-A. thaliana
LOC_Os04g52900.1_AT2G34660.1	0.1762	0.008	1.8874	0.1702	0.0934	1	5735	O. sativa-A. thaliana
LOC_Os08g16570.1_AT1G16080.1	0.145	0.0176	2.3937	0.8211	0.0606	1776	5788	O. sativa-A. thaliana
LOC_Os02g41670.1_AT3G10340.1	0.1631	0.0133	4.2935	7.6034	0.038	4	5687	O. sativa-A. thaliana
LOC_Os08g32500.1_AT1G60030.1	0.1707	0.014	1.6334	0.3693	0.1045	1381	5325	O. sativa-A. thaliana
LOC_Os04g54640.1_AT2G21960.1	0.1329	0.0155	4.0638	6.5311	0.0327	1497	5788	O. sativa-A. thaliana
LOC_Os03g36750.1_AT3G48420.1	0.1181	0.0156	2.2415	0.6537	0.0527	1960	5788	O. sativa-A. thaliana
LOC_Os08g19650.1_AT5G11060.1	0.0989	0.0154	3.7203	5.2074	0.0266	553	5777	O. sativa-A. thaliana
LOC_Os01g69030.4_AT1G04920.1	0.149	0.01	4.6922	9.9053	0.0317	864	222	O. sativa-A. thaliana
LOC_Os09g35760.1_AT3G61150.1	0.1288	0.018	3.6136	4.8549	0.0356	7	5766	O. sativa-A. thaliana
LOC_Os03g53920.1_AT3G44050.1	0.2666	0.0143	4.675	9.7926	0.057	1192	595	O. sativa-A. thaliana
LOC_Os11g13990.1_AT2G02480.1	0.2618	0.0177	4.3858	8.0829	0.0597	1385	5760	O. sativa-A. thaliana
LOC_Os08g31410.5_AT1G78000.1	0.1865	0.013	2.0774	0.3383	0.0898	1180	5777	O. sativa-A. thaliana
LOC_Os10g11140.1_AT5G51820.1	0.114	0.0101	2.7687	3.071	0.0412	678	5781	O. sativa-A. thaliana
LOC_Os01g72210.1_AT3G54510.2	0.2518	0.018	2.1375	0.4219	0.1178	2	222	O. sativa-A. thaliana
LOC_Os03g08624.1_AT4G33360.1	0.2741	0.0242	2.8189	1.2335	0.0972	1	5773	O. sativa-A. thaliana
LOC_Os03g34040.1_AT2G33800.1	0.2109	0.0272	3.6347	4.9226	0.058	640	5787	O. sativa-A. thaliana
LOC_Os07g38810.1_AT4G02410.1	0.2864	0.0232	2.4154	0.7103	0.1186	66	277	O. sativa-A. thaliana
LOC_Os10g40130.1_AT1G63680.1	0.2188	0.0155	2.9868	1.1771	0.0733	21	5761	O. sativa-A. thaliana
LOC_Os01g39960.1_AT5G57030.1	0.1845	0.015	1.9394	0.3308	0.0951	1430	5787	O. sativa-A. thaliana
LOC_Os02g56130.1_AT1G07370.1	0.0933	0.0127	3.759	5.3416	0.0248	1250	595	O. sativa-A. thaliana
LOC_Os07g27180.1_AT5G17270.1	0.3098	0.019	2.3657	0.5487	0.1309	232	593	O. sativa-A. thaliana
LOC_Os02g32770.1_AT3G26230.1	0.3154	0.0397	1.7856	0.5362	0.1766	26	5734	O. sativa-A. thaliana
LOC_Os02g54190.1_AT3G59010.1	0.2785	0.033	3.3651	4.1263	0.0828	150	5719	O. sativa-A. thaliana
LOC_Os03g12510.1_AT2G16060.1	0.2235	0.0279	3.4741	4.4307	0.0643	3	5753	O. sativa-A. thaliana
LOC_Os05g11130.1_AT4G36380.1	0.3728	0.0415	2.0693	0.6788	0.1802	34	5740	O. sativa-A. thaliana
LOC_Os03g04300.3_AT5G66055.1	0.2639	0.0315	2.2309	0.7924	0.1183	1518	5783	O. sativa-A. thaliana
LOC_Os02g46990.1_AT3G03060.1	0.1346	0.0129	2.6219	3.251	0.0514	175	594	O. sativa-A. thaliana
LOC_Os02g33610.1_AT5G63420.1	0.1623	0.011	1.8709	0.2459	0.0867	12	5746	O. sativa-A. thaliana
LOC_Os05g40180.1_AT5G01920.1	0.174	0.0165	3.9596	6.0967	0.0439	1770	5786	O. sativa-A. thaliana
LOC_Os01g67750.1_AT3G01720.1	0.1906	0.0125	3.2714	1.614	0.0583	555	5769	O. sativa-A. thaliana
LOC_Os02g50900.1_AT1G60060.1	0.1427	0.0251	2.3954	1.1214	0.0596	67	5632	O. sativa-A. thaliana
LOC_Os09g04440.1_AT5G35970.1	0.2418	0.0131	1.9929	0.2623	0.1213	1027	5760	O. sativa-A. thaliana
LOC_Os12g04260.1_AT1G50450.1	0.2052	0.0174	2.6309	3.0943	0.078	1201	5783	O. sativa-A. thaliana
LOC_Os10g41040.1_AT5G47380.1	0.2863	0.0238	2.2999	0.6191	0.1245	1194	5769	O. sativa-A. thaliana
LOC_Os07g43390.1_AT5G64860.1	0.2248	0.0172	1.636	0.2352	0.1374	577	5722	O. sativa-A. thaliana
LOC_Os07g01490.1_AT4G05190.1	0.1419	0.015	4.0305	6.3893	0.0352	1460	595	O. sativa-A. thaliana
LOC_Os03g11900.1_AT5G26340.1	0.0785	0.0141	3.5876	4.773	0.0219	462	282	O. sativa-A. thaliana
LOC_Os01g52770.1_AT5G45670.1	0.254	0.0237	3.7134	5.1839	0.0684	448	5640	O. sativa-A. thaliana
LOC_Os02g37920.1_AT4G02460.1	0.2532	0.0156	4.6181	9.4297	0.0548	193	595	O. sativa-A. thaliana
LOC_Os01g55290.2_AT4G21190.1	0.2391	0.0256	1.7631	0.3818	0.1356	336	5774	O. sativa-A. thaliana
LOC_Os06g43120.1_AT1G21580.1	0.3438	0.0326	3.9392	69.9164	0.0873	11	5164	O. sativa-A. thaliana
LOC_Os02g57670.1_AT3G44890.1	0.2092	0.0272	2.3556	0.9689	0.0888	524	5787	O. sativa-A. thaliana
LOC_Os01g52160.1_AT3G24450.1	0.268	0.0389	3.1839	3.6673	0.0842	132	5762	O. sativa-A. thaliana
LOC_Os07g37250.1_AT2G20890.1	0.1755	0.0199	3.8945	5.8407	0.0451	1544	5790	O. sativa-A. thaliana
LOC_Os05g04170.1_AT2G47240.1	0.2681	0.0167	4.5157	8.8098	0.0594	1	5768	O. sativa-A. thaliana
LOC_Os08g01710.1_AT1G21360.1	0.4754	0.0484	1.2413	0.3647	0.383	248	5761	O. sativa-A. thaliana
LOC_Os05g43240.1_AT1G19715.3	0.3272	0.0276	2.4363	1.9756	0.1343	561	5771	O. sativa-A. thaliana
LOC_Os01g71280.1_AT2G41540.1	0.1129	0.0114	4.3925	8.119	0.0257	556	5214	O. sativa-A. thaliana
LOC_Os12g37610.1_AT3G17170.1	0.2249	0.0275	1.2378	0.2211	0.1817	415	5765	O. sativa-A. thaliana
LOC_Os02g45670.1_AT3G09600.1	0.2042	0.0247	3.1475	2.5149	0.0649	1266	5599	O. sativa-A. thaliana
LOC_Os03g02820.1_AT1G65900.1	0.2772	0.0266	2.505	2.8041	0.1107	660	5429	O. sativa-A. thaliana
LOC_Os04g38310.1_AT4G39860.1	0.2057	0.0228	3.7503	5.3113	0.0548	1326	595	O. sativa-A. thaliana
LOC_Os01g68330.1_AT1G70610.1	0.189	0.0184	3.145	1.9269	0.0601	1401	5777	O. sativa-A. thaliana
LOC_Os07g22930.3_AT1G32900.1	0.2169	0.0161	1.8769	0.3039	0.1156	721	5768	O. sativa-A. thaliana
LOC_Os05g32390.1_AT1G03160.1	0.329	0.0179	1.6448	0.1881	0.2	1670	5781	O. sativa-A. thaliana
LOC_Os05g33620.1_AT4G15545.1	0.1593	0.0264	3.2839	3.9095	0.0485	1875	5781	O. sativa-A. thaliana
LOC_Os07g03900.1_AT2G37710.1	0.3373	0.0213	3.0206	1.2736	0.1117	391	5699	O. sativa-A. thaliana
LOC_Os10g42960.1_AT5G45380.1	0.1012	0.0146	3.8983	5.8553	0.026	56	5049	O. sativa-A. thaliana
LOC_Os09g36900.1_AT2G16780.1	0.3005	0.0327	1.4736	0.306	0.2039	1434	595	O. sativa-A. thaliana
LOC_Os06g51110.2_AT1G76310.1	0.2091	0.0203	2.2657	0.6803	0.0923	1461	595	O. sativa-A. thaliana
LOC_Os03g18910.1_AT3G16860.1	0.3094	0.0262	3.8926	5.8334	0.0795	528	282	O. sativa-A. thaliana
LOC_Os02g01150.1_AT1G68010.2	0.1039	0.0117	4.2446	7.3609	0.0245	1808	5783	O. sativa-A. thaliana
LOC_Os06g45480.1_AT4G20070.1	0.2423	0.0227	2.3715	0.7493	0.1022	579	4146	O. sativa-A. thaliana
LOC_Os08g27840.1_AT3G14940.1	0.0933	0.0069	1.8521	0.2057	0.0504	654	5767	O. sativa-A. thaliana
LOC_Os03g61260.1_AT1G48350.1	0.1744	0.028	2.9196	10.1476	0.0597	309	5788	O. sativa-A. thaliana
LOC_Os02g01010.1_AT3G54960.1	0.2733	0.0195	1.7298	0.2691	0.158	614	5770	O. sativa-A. thaliana
LOC_Os07g45060.1_AT5G19250.1	0.3083	0.0372	1.7441	0.5003	0.1768	641	5553	O. sativa-A. thaliana
LOC_Os01g67120.1_AT3G59780.1	0.367	0.0264	1.725	0.4971	0.2127	2000	5783	O. sativa-A. thaliana
LOC_Os07g39750.1_AT1G67830.1	0.2901	0.0256	3.8741	5.7627	0.0749	457	5777	O. sativa-A. thaliana
LOC_Os11g07050.1_AT1G34355.1	0.4309	0.0361	2.0289	1.3842	0.2124	1001	595	O. sativa-A. thaliana
LOC_Os10g37180.1_AT2G35370.1	0.1859	0.027	1.7099	0.4749	0.1087	1296	5785	O. sativa-A. thaliana
LOC_Os05g44340.1_AT1G74310.1	0.1043	0.008	4.7417	10.2362	0.022	1	5519	O. sativa-A. thaliana
LOC_Os12g44090.1_AT5G62710.1	0.2808	0.0175	4.5867	9.2348	0.0612	1476	595	O. sativa-A. thaliana
LOC_Os06g01850.1_AT5G66190.1	0.0983	0.0123	2.8579	1.4553	0.0344	1805	5781	O. sativa-A. thaliana
LOC_Os06g19640.1_AT1G14620.1	0.2114	0.024	3.7325	5.2495	0.0566	307	595	O. sativa-A. thaliana
LOC_Os11g37090.1_AT5G56510.1	0.3679	0.0292	1.5234	0.2446	0.2415	46	288	O. sativa-A. thaliana
LOC_Os11g37990.1_AT3G23070.1	0.2358	0.0169	1.697	0.2392	0.1389	883	5763	O. sativa-A. thaliana
LOC_Os06g27970.1_AT3G54170.1	0.2266	0.0214	1.5175	0.2674	0.1493	144	5419	O. sativa-A. thaliana
LOC_Os09g39560.1_AT4G11570.1	0.2495	0.0253	1.9768	0.4404	0.1262	1553	5747	O. sativa-A. thaliana
LOC_Os04g04330.1_AT5G48940.1	0.3345	0.0208	4.283	7.5504	0.0781	77	5771	O. sativa-A. thaliana
LOC_Os03g52239.1_AT2G23760.1	0.1679	0.0263	3.4029	4.2292	0.0493	453	5775	O. sativa-A. thaliana
LOC_Os01g70490.1_AT4G13420.1	0.2996	0.0175	1.5692	0.1683	0.1909	501	5672	O. sativa-A. thaliana
LOC_Os09g36730.1_AT4G38620.1	0.0411	0.012	2.5724	1.4553	0.016	254	5156	O. sativa-A. thaliana
LOC_Os04g39880.1_AT2G44450.1	0.292	0.0216	2.7945	1.1269	0.1045	47	5778	O. sativa-A. thaliana
LOC_Os02g42960.1_AT1G12250.1	0.0954	0.0155	3.7274	5.232	0.0256	1860	5785	O. sativa-A. thaliana
LOC_Os12g16210.1_AT4G01730.1	0.2764	0.0269	2.4748	0.894	0.1117	1392	595	O. sativa-A. thaliana
LOC_Os05g48810.1_AT2G20560.1	0.1114	0.0142	3.8673	5.7369	0.0288	4	5559	O. sativa-A. thaliana
LOC_Os01g65400.2_AT1G34380.2	0.2216	0.0262	3.0884	2.2997	0.0718	233	5740	O. sativa-A. thaliana
LOC_Os06g04370.1_AT2G45340.1	0.2977	0.0236	1.6336	0.2498	0.1822	1371	5707	O. sativa-A. thaliana
LOC_Os03g16900.1_AT5G09550.1	0.1181	0.0116	1.7072	0.2519	0.0692	340	182	O. sativa-A. thaliana
LOC_Os04g46740.1_AT5G47500.1	0.1835	0.0179	3.9202	5.9403	0.0468	1247	5514	O. sativa-A. thaliana
LOC_Os07g07480.1_AT2G23840.1	0.1429	0.0197	3.5837	4.7607	0.0399	1679	5769	O. sativa-A. thaliana
LOC_Os03g62510.1_AT1G57770.1	0.1489	0.0123	2.5974	2.3383	0.0573	1904	5785	O. sativa-A. thaliana
LOC_Os08g36570.1_AT1G10780.1	0.2806	0.031	2.1533	1.6334	0.1303	670	595	O. sativa-A. thaliana
LOC_Os11g47970.1_AT2G39730.1	0.085	0.0101	3.971	6.1428	0.0214	1912	5775	O. sativa-A. thaliana
LOC_Os01g40250.1_AT4G30990.2	0.4074	0.0136	1.7668	0.1477	0.2306	44	3987	O. sativa-A. thaliana
LOC_Os02g46970.1_AT1G65060.1	0.1702	0.0161	4.229	7.2853	0.0402	337	3543	O. sativa-A. thaliana
LOC_Os04g52140.1_AT4G24480.1	0.2291	0.0174	2.2583	0.4826	0.1014	9	5698	O. sativa-A. thaliana
LOC_Os03g18150.1_AT2G40180.1	0.3317	0.0348	1.74	0.3691	0.1906	13	5600	O. sativa-A. thaliana
LOC_Os08g42850.4_AT2G43560.1	0.1277	0.0236	2.3013	1.017	0.0555	1287	5786	O. sativa-A. thaliana
LOC_Os12g06560.1_AT5G64710.1	0.4224	0.0279	2.2826	0.5812	0.185	213	595	O. sativa-A. thaliana
LOC_Os08g41460.2_AT4G22890.1	0.1583	0.0182	1.9769	0.469	0.0801	1972	5783	O. sativa-A. thaliana
LOC_Os05g50260.1_AT1G60590.1	0.1997	0.0222	1.7977	0.4027	0.1111	221	5766	O. sativa-A. thaliana
LOC_Os01g66000.1_AT5G58260.1	0.1519	0.0224	3.503	4.5155	0.0434	1858	5788	O. sativa-A. thaliana
LOC_Os03g12140.1_AT2G01630.1	0.2185	0.0254	3.7578	5.3376	0.0581	1494	595	O. sativa-A. thaliana
LOC_Os01g63220.2_AT3G54090.1	0.2425	0.0189	4.171	7.0111	0.0581	9	5762	O. sativa-A. thaliana
LOC_Os05g48160.1_AT4G32590.3	0.1027	0.0219	3.2362	3.794	0.0317	1314	5772	O. sativa-A. thaliana
LOC_Os03g33090.1_AT5G67420.1	0.1469	0.0254	2.3038	1.0418	0.0637	156	3863	O. sativa-A. thaliana
LOC_Os03g48050.1_AT4G38020.1	0.3528	0.0327	3.1697	2.3636	0.1113	296	5775	O. sativa-A. thaliana
LOC_Os12g08220.1_AT4G33470.1	0.224	0.0189	2.506	0.7418	0.0894	1915	5780	O. sativa-A. thaliana
LOC_Os01g74110.1_AT5G59520.1	0.1748	0.0239	3.4244	4.289	0.051	23	5761	O. sativa-A. thaliana
LOC_Os10g38580.1_AT1G59700.1	0.574	0.0629	1.6193	0.4226	0.3545	161	5742	O. sativa-A. thaliana
LOC_Os02g09740.1_AT4G22130.1	0.2054	0.0143	4.5153	8.8077	0.0455	1495	5715	O. sativa-A. thaliana
LOC_Os04g15800.1_AT4G02800.1	0.183	0.0276	3.2128	3.7367	0.0569	1391	595	O. sativa-A. thaliana
LOC_Os06g28194.1_AT1G70820.1	0.2183	0.0162	4.3807	8.0557	0.0498	1201	5772	O. sativa-A. thaliana
LOC_Os04g49430.1_AT1G65920.1	0.3248	0.0196	1.9318	0.3061	0.1681	629	5477	O. sativa-A. thaliana
LOC_Os02g53200.1_AT4G26830.1	0.2936	0.0371	3.3637	4.1224	0.0873	620	182	O. sativa-A. thaliana
LOC_Os08g12890.1_AT4G25870.1	0.2779	0.0243	1.345	0.288	0.2066	43	5708	O. sativa-A. thaliana
LOC_Os04g33720.1_AT3G52600.1	0.2687	0.0245	3.6686	5.0334	0.0733	3	288	O. sativa-A. thaliana
XM_002322615_LOC_Os01g71420.1	0.2045	0.0187	1.7123	0.2987	0.1194	1159	449	Populus sp.-O. sativa
XM_002323496_LOC_Os01g63010.1	0.3204	0.0357	2.5573	1.354	0.1253	3011	101	Populus sp.-O. sativa
XM_002324441_LOC_Os02g08100.1	0.1846	0.0166	4.2207	7.2456	0.0437	3331	20	Populus sp.-O. sativa
XM_002323994_LOC_Os03g48540.1	0.2676	0.0164	1.8651	0.2747	0.1435	910	54	Populus sp.-O. sativa
XM_002323285_LOC_Os10g35180.1	0.3769	0.0274	4.1865	7.0834	0.09	3582	968	Populus sp.-O. sativa
XM_002322991_LOC_Os12g01580.1	0.2322	0.0225	1.4194	0.3227	0.1636	3719	1331	Populus sp.-O. sativa
XM_002322916_LOC_Os01g43520.2	0.1846	0.0116	1.8564	0.2471	0.0994	2224	1	Populus sp.-O. sativa
XM_002325427_LOC_Os12g24550.1	0.3181	0.0146	2.0722	0.277	0.1535	549	784	Populus sp.-O. sativa
XM_002323748_LOC_Os08g43050.1	0.5001	0.0336	1.8947	0.3613	0.2639	1397	1	Populus sp.-O. sativa
XM_002322987_LOC_Os03g18550.1	0.1433	0.0206	3.7642	5.3601	0.0381	3742	1175	Populus sp.-O. sativa
XM_002322882_LOC_Os01g62810.1	0.2734	0.0224	1.7756	0.6512	0.154	1323	281	Populus sp.-O. sativa
XM_002326075_LOC_Os07g37250.1	0.1613	0.0189	3.8473	5.6616	0.0419	3755	1544	Populus sp.-O. sativa
XM_002325071_LOC_Os01g07630.1	0.2821	0.0191	2.6426	0.8005	0.1068	661	572	Populus sp.-O. sativa
XM_002322961_LOC_Os03g18220.1	0.1202	0.0106	2.4778	0.6209	0.0485	609	415	Populus sp.-O. sativa
XM_002323350_LOC_Os11g05990.1	0.1484	0.0114	1.6808	0.2139	0.0883	643	1025	Populus sp.-O. sativa
XM_002322660_LOC_Os08g39490.3	0.2333	0.0172	1.8224	0.2874	0.128	695	316	Populus sp.-O. sativa
XM_002325871_LOC_Os01g68480.1	0.1745	0.0286	1.6966	0.9924	0.1028	2331	1904	Populus sp.-O. sativa
XM_002322586_LOC_Os07g46490.1	0.2036	0.0146	2.8565	1.033	0.0713	280	572	Populus sp.-O. sativa
XM_002325717_LOC_Os09g17630.1	0.3462	0.0175	3.4288	1.8553	0.101	910	419	Populus sp.-O. sativa
XM_002325827_LOC_Os07g07310.1	0.1189	0.0134	1.7579	0.3203	0.0677	3754	395	Populus sp.-O. sativa
XM_002323184_LOC_Os05g33900.1	0.1588	0.0234	3.5825	4.7569	0.0443	1971	557	Populus sp.-O. sativa
XM_002324398_LOC_Os02g17970.1	0.1928	0.0107	2.407	0.4419	0.0801	735	777	Populus sp.-O. sativa
XM_002323470_LOC_Os03g05800.1	0.139	0.0212	1.6594	0.6229	0.0838	3754	1827	Populus sp.-O. sativa
XM_002325943_LOC_Os01g04370.1	0.097	0.0193	2.9668	3.1872	0.0327	2123	2	Populus sp.-O. sativa
XM_002323162_LOC_Os01g17170.1	0.0641	0.0089	3.8993	5.8592	0.0164	3756	1790	Populus sp.-O. sativa
XM_002322914_LOC_Os01g63220.2	0.2444	0.0192	2.7006	1.0178	0.0905	2305	9	Populus sp.-O. sativa
XM_002323051_LOC_Os05g40180.1	0.1904	0.0197	3.945	6.0385	0.0483	2326	1770	Populus sp.-O. sativa
XM_002322573_LOC_Os01g59150.1	0.0242	0.0048	4.6474	13.5426	0.0052	570	686	Populus sp.-O. sativa
XM_002324480_LOC_Os02g08270.1	0.3466	0.0331	3.172	2.4297	0.1093	1333	52	Populus sp.-O. sativa
XM_002325542_LOC_Os10g10180.1	0.1946	0.0186	1.9508	0.385	0.0998	3755	1942	Populus sp.-O. sativa
XM_002323666_LOC_Os01g60060.1	0.2876	0.0151	4.692	9.9036	0.0613	804	115	Populus sp.-O. sativa
XM_002325867_LOC_Os08g41670.1	0.0481	0.0103	4.7398	18.0088	0.0102	3731	418	Populus sp.-O. sativa
XM_002323313_LOC_Os03g40930.1	0.284	0.0319	2.9217	1.908	0.0972	791	398	Populus sp.-O. sativa
XM_002324923_LOC_Os01g08260.1	0.1356	0.0113	1.5194	0.1729	0.0892	79	795	Populus sp.-O. sativa
XM_002325778_LOC_Os07g48080.1	0.4495	0.0433	1.4164	0.4732	0.3174	797	593	Populus sp.-O. sativa
XM_002325552_LOC_Os02g20850.1	0.0756	0.0141	1.5505	0.3132	0.0488	799	175	Populus sp.-O. sativa
XM_002325869_LOC_Os12g15470.1	0.2523	0.0228	2.6034	1.026	0.0969	3738	125	Populus sp.-O. sativa
XM_002323020_LOC_Os07g48060.1	0.3405	0.0336	3.6845	5.0864	0.0924	864	74	Populus sp.-O. sativa
XM_002323843_LOC_Os12g38850.1	0.1761	0.0188	3.0245	1.8911	0.0582	3665	9	Populus sp.-O. sativa
XM_002325510_LOC_Os09g36730.1	0.0898	0.0174	3.339	4.0566	0.0269	695	254	Populus sp.-O. sativa
XM_002324669_LOC_Os02g04660.1	0.1404	0.012	1.7332	0.2458	0.081	1400	309	Populus sp.-O. sativa
XM_002325350_LOC_Os02g46750.1	0.2125	0.0193	1.324	0.1879	0.1605	2875	1039	Populus sp.-O. sativa
XM_002325776_LOC_Os05g07632.1	0.2109	0.0201	1.496	0.3966	0.141	3669	1843	Populus sp.-O. sativa
XM_002324101_LOC_Os06g09610.1	0.144	0.0212	3.5236	4.5768	0.0409	2249	1451	Populus sp.-O. sativa
XM_002325700_LOC_Os01g65380.1	0.2704	0.0291	1.9821	0.4922	0.1364	1400	1163	Populus sp.-O. sativa
XM_002323849_LOC_Os05g43650.1	0.0899	0.0108	3.9068	4.5483	0.023	2886	1028	Populus sp.-O. sativa
XM_002323225_LOC_Os01g72020.1	0.0853	0.0175	3.5659	4.7055	0.0239	3658	96	Populus sp.-O. sativa
XM_002325482_LOC_Os12g10184.1	0.3392	0.0234	3.9273	5.0295	0.0864	3620	19	Populus sp.-O. sativa
XM_002322647_LOC_Os09g31390.1	0.2068	0.0229	3.7861	5.438	0.0546	910	396	Populus sp.-O. sativa
XM_002325324_LOC_Os04g42860.1	0.1428	0.0245	3.3405	4.0606	0.0427	78	1111	Populus sp.-O. sativa
XM_002325779_LOC_Os02g46970.1	0.1653	0.0152	4.2154	7.2202	0.0392	1699	337	Populus sp.-O. sativa
XM_002325669_LOC_Os12g23980.1	0.3215	0.0214	2.7712	0.9784	0.116	783	3	Populus sp.-O. sativa
XM_002325843_LOC_Os08g06530.1	0.1178	0.0176	1.3857	0.2295	0.085	3592	2024	Populus sp.-O. sativa
XM_002325273_LOC_Os04g35240.1	0.0923	0.0126	1.6927	0.269	0.0545	811	250	Populus sp.-O. sativa
XM_002324662_LOC_Os06g48650.2	0.1798	0.0118	3.1629	5.7013	0.0568	642	1180	Populus sp.-O. sativa
XM_002324067_LOC_Os12g25690.1	0.0682	0.0082	2.1249	0.9911	0.0321	664	312	Populus sp.-O. sativa
XM_002322668_LOC_Os10g13940.1	0.2302	0.0182	1.4614	0.299	0.1575	905	493	Populus sp.-O. sativa
XM_002324005_LOC_Os05g45930.1	0.5542	0.0579	1.4653	0.3047	0.3782	801	531	Populus sp.-O. sativa
XM_002323479_LOC_Os07g03880.1	0.3971	0.0241	1.5863	0.2054	0.2503	3178	1271	Populus sp.-O. sativa
XM_002323339_LOC_Os07g06440.1	0.1484	0.0158	2.4452	0.764	0.0607	2459	210	Populus sp.-O. sativa
XM_002325648_LOC_Os07g37030.1	0.169	0.0219	3.7149	5.189	0.0455	3755	1700	Populus sp.-O. sativa
XM_002325331_LOC_Os04g42700.1	0.2524	0.0121	4.9226	11.5439	0.0513	2168	553	Populus sp.-O. sativa
XM_002323411_LOC_Os02g45670.1	0.1691	0.0235	1.4675	0.2909	0.1152	3687	1266	Populus sp.-O. sativa
XM_002323852_LOC_Os03g11310.1	0.342	0.0227	1.6467	0.236	0.2077	735	722	Populus sp.-O. sativa
XM_002324641_LOC_Os06g44970.1	0.0737	0.0146	1.2296	0.264	0.0599	910	71	Populus sp.-O. sativa
XM_002324144_LOC_Os09g26980.1	0.3539	0.0351	2.6522	1.2574	0.1334	73	729	Populus sp.-O. sativa
XM_002323549_LOC_Os03g18070.1	0.1445	0.0147	2.5417	0.7803	0.0569	712	458	Populus sp.-O. sativa
XM_002322645_LOC_Os12g27830.1	0.3709	0.038	5.1447	606.982	0.0721	1859	113	Populus sp.-O. sativa
XM_002325164_LOC_Os06g07620.1	0.5307	0.0313	1.5349	0.3671	0.3458	2237	565	Populus sp.-O. sativa
XM_002324717_LOC_Os02g13520.1	0.2364	0.0359	1.6101	0.465	0.1468	1655	690	Populus sp.-O. sativa
XM_002325396_LOC_Os03g57780.1	0.2879	0.0239	4.0543	6.4902	0.071	2881	1157	Populus sp.-O. sativa
XM_002325086_LOC_Os09g25490.1	0.088	0.0072	4.6997	9.9548	0.0187	802	263	Populus sp.-O. sativa
XM_002325768_LOC_Os05g02820.1	0.513	0.0285	1.2977	0.1303	0.3953	783	510	Populus sp.-O. sativa
XM_002325831_LOC_Os03g51110.1	0.1367	0.0258	3.2442	3.8137	0.0421	2222	1	Populus sp.-O. sativa
XM_002322587_LOC_Os07g46460.1	0.0983	0.0057	2.0894	0.2275	0.047	2332	1693	Populus sp.-O. sativa
XM_002324877_LOC_Os09g25330.1	0.2357	0.0178	2.1121	0.4048	0.1116	717	548	Populus sp.-O. sativa
XM_002324024_LOC_Os06g45820.1	0.1534	0.0125	3.354	1.9014	0.0457	2048	1771	Populus sp.-O. sativa
XM_002323286_LOC_Os05g13520.1	0.2916	0.0282	3.8007	5.4904	0.0767	449	4	Populus sp.-O. sativa
XM_002323731_LOC_Os02g58480.1	0.2094	0.0126	5.2549	21.2451	0.0398	524	37	Populus sp.-O. sativa
XM_002325327_LOC_Os10g32540.1	0.1684	0.0113	1.953	0.2828	0.0862	2324	63	Populus sp.-O. sativa
XM_002325323_LOC_Os02g40440.1	0.2059	0.018	4.0825	6.6126	0.0504	232	662	Populus sp.-O. sativa
XM_002323599_LOC_Os12g01770.1	0.2539	0.0247	2.2036	0.6175	0.1152	132	33	Populus sp.-O. sativa
XM_002323619_LOC_Os05g39770.1	0.128	0.0122	4.3674	7.9846	0.0293	2603	122	Populus sp.-O. sativa
XM_002322538_LOC_Os01g16170.1	0.1814	0.0214	2.2337	0.6899	0.0812	2537	518	Populus sp.-O. sativa
XM_002323951_LOC_Os03g63074.1	0.1288	0.0151	3.9174	5.9296	0.0329	2862	383	Populus sp.-O. sativa
XM_002323835_LOC_Os08g33660.1	0.0701	0.0146	3.4639	4.4013	0.0202	2287	413	Populus sp.-O. sativa
XM_002323228_LOC_Os07g44190.1	0.1521	0.0139	4.2752	7.5117	0.0356	614	301	Populus sp.-O. sativa
XM_002325051_LOC_Os08g31980.1	0.2972	0.0163	4.5863	9.2329	0.0648	120	527	Populus sp.-O. sativa
XM_002324987_LOC_Os01g52550.1	0.1845	0.0098	2.3417	0.3475	0.0788	2919	1	Populus sp.-O. sativa
XM_002325372_LOC_Os03g20900.1	0.2505	0.0231	1.5832	0.2641	0.1582	159	505	Populus sp.-O. sativa
XM_002323935_LOC_Os03g09060.1	0.2655	0.0242	2.5404	2.967	0.1045	3694	1	Populus sp.-O. sativa
XM_002323186_LOC_Os05g33960.1	0.3479	0.0258	4.2062	7.1762	0.0827	3700	127	Populus sp.-O. sativa
XM_002326053_LOC_Os01g61160.1	0.2483	0.0186	4.289	7.5807	0.0579	3220	320	Populus sp.-O. sativa
XM_002325076_LOC_Os07g23990.1	0.2096	0.0121	3.4825	1.9979	0.0602	3757	1402	Populus sp.-O. sativa
XM_002323817_LOC_Os11g35390.1	0.121	0.0223	3.2521	3.8334	0.0372	3736	974	Populus sp.-O. sativa
XM_002325411_LOC_Os04g52830.1	0.1792	0.0172	2.062	0.4766	0.0869	1371	581	Populus sp.-O. sativa
XM_002324381_LOC_Os01g43580.1	0.0853	0.01	2.0797	0.4116	0.041	735	627	Populus sp.-O. sativa
XM_002323680_LOC_Os09g32440.1	0.2789	0.015	2.9613	4.1864	0.0942	593	31	Populus sp.-O. sativa
XM_002325091_LOC_Os02g55130.2	0.1838	0.0176	4.0954	6.6692	0.0449	2307	965	Populus sp.-O. sativa
XM_002324017_LOC_Os09g24700.1	0.2572	0.024	3.9162	5.9246	0.0657	2839	425	Populus sp.-O. sativa
XM_002325060_LOC_Os06g44300.1	0.2529	0.017	4.4934	8.6805	0.0563	3646	588	Populus sp.-O. sativa
XM_002325881_LOC_Os01g60830.1	0.1281	0.0232	3.1506	3.1059	0.0407	2884	1784	Populus sp.-O. sativa
XM_002325755_LOC_Os02g57030.1	0.2372	0.0258	1.8991	1.0648	0.1249	2235	1922	Populus sp.-O. sativa
XM_002324904_LOC_Os06g44410.1	0.2558	0.0144	2.011	0.3065	0.1272	908	13	Populus sp.-O. sativa
XM_002323570_LOC_Os03g18350.1	0.2263	0.0121	3.6723	2.429	0.0616	705	586	Populus sp.-O. sativa
XM_002325489_LOC_Os12g10320.1	0.2865	0.0392	3.1259	3.5319	0.0917	798	114	Populus sp.-O. sativa
XM_002324450_LOC_Os08g15020.1	0.0967	0.0192	3.3091	3.9783	0.0292	1810	86	Populus sp.-O. sativa
XM_002323964_LOC_Os12g18640.1	0.2735	0.0186	4.1779	6.1554	0.0655	2333	888	Populus sp.-O. sativa
XM_002325846_LOC_Os08g06630.1	0.2576	0.022	1.9574	0.3976	0.1316	3754	1751	Populus sp.-O. sativa
XM_002322910_LOC_Os03g16050.1	0.0832	0.0105	4.0146	6.3222	0.0207	2331	1920	Populus sp.-O. sativa
XM_002325919_LOC_Os05g34700.1	0.1677	0.0266	3.3138	3.9903	0.0506	236	1291	Populus sp.-O. sativa
XM_002324973_LOC_Os12g35630.1	0.1907	0.0125	1.6231	0.1823	0.1175	2887	1291	Populus sp.-O. sativa
XM_002324230_LOC_Os06g05520.1	0.1739	0.0179	1.9601	0.4478	0.0887	3124	3	Populus sp.-O. sativa
XM_002323790_LOC_Os03g48300.1	0.1021	0.0069	2.8751	0.7949	0.0355	2041	147	Populus sp.-O. sativa
XM_002322575_LOC_Os11g31980.1	0.2534	0.0198	4.6234	11.9106	0.0548	693	1269	Populus sp.-O. sativa
XM_002325567_LOC_Os01g67120.1	0.3179	0.0432	1.2225	0.3213	0.2601	3716	2000	Populus sp.-O. sativa
XM_002325252_LOC_Os07g08500.1	0.0971	0.0119	2.6714	1.027	0.0364	2459	1439	Populus sp.-O. sativa
XM_002325123_LOC_Os08g19140.1	0.1773	0.0146	1.8653	0.3289	0.095	3755	1325	Populus sp.-O. sativa
XM_002323926_LOC_Os04g59600.1	0.2444	0.0232	3.7904	5.4535	0.0645	1400	63	Populus sp.-O. sativa
XM_002325110_LOC_Os02g09450.1	0.317	0.0209	4.3669	7.9822	0.0726	201	6	Populus sp.-O. sativa
XM_002322854_LOC_Os07g34950.1	0.0943	0.0191	3.2156	3.7436	0.0293	3755	365	Populus sp.-O. sativa
XM_002323760_LOC_Os02g38840.1	0.1125	0.011	2.756	0.9485	0.0408	634	336	Populus sp.-O. sativa
XM_002325122_LOC_Os09g24924.1	0.1464	0.0133	4.3074	7.6736	0.034	2247	510	Populus sp.-O. sativa
XM_002326073_LOC_Os11g13850.2	0.1079	0.0164	1.4712	0.2571	0.0733	985	2064	Populus sp.-O. sativa
XM_002323217_LOC_Os11g04660.1	0.2989	0.0285	3.754	5.3243	0.0796	1187	119	Populus sp.-O. sativa
XM_002323464_LOC_Os02g33020.1	0.2035	0.0266	2.0958	0.6466	0.0971	3712	959	Populus sp.-O. sativa
XM_002324842_LOC_Os06g08090.1	0.2486	0.0193	1.7073	0.269	0.1456	514	234	Populus sp.-O. sativa
XM_002324387_LOC_Os02g16709.1	0.1422	0.0201	1.9691	1.1465	0.0722	3268	31	Populus sp.-O. sativa
XM_002324934_LOC_Os01g52170.1	0.0802	0.0097	1.6112	0.4035	0.0498	3538	1601	Populus sp.-O. sativa
XM_004252926.1_LOC_Os07g38830.1	0.1262	0.0149	2.0381	0.49	0.0619	523	1790	S. lycopersicum-O. sativa
XM_004249009.1_LOC_Os05g39770.1	0.1377	0.0133	4.2697	7.4845	0.0323	148	122	S. lycopersicum-O. sativa
XM_004242854.1_LOC_Os02g54254.1	0.21	0.0111	2.0174	0.2561	0.1041	44	1	S. lycopersicum-O. sativa
XM_004236538.1_LOC_Os01g71280.1	0.1007	0.0106	4.4111	8.2197	0.0228	13	556	S. lycopersicum-O. sativa
XM_004245576.1_LOC_Os10g35980.1	0.1994	0.0207	2.04	0.4964	0.0978	402	685	S. lycopersicum-O. sativa
XM_004234516.1_LOC_Os08g27010.1	0.1117	0.0164	3.7411	5.2794	0.0299	543	1974	S. lycopersicum-O. sativa
XM_004245528.1_LOC_Os06g01934.1	0.2498	0.0264	3.9084	5.8943	0.0639	195	1793	S. lycopersicum-O. sativa
XM_004245884.1_LOC_Os10g42780.1	0.1837	0.0173	1.8153	0.5376	0.1012	513	649	S. lycopersicum-O. sativa
XM_004229694.1_LOC_Os06g01400.1	0.2166	0.0113	1.9947	0.2447	0.1086	50	494	S. lycopersicum-O. sativa
XM_004236605.1_LOC_Os08g42850.4	0.1543	0.0258	1.8242	0.5232	0.0846	563	1287	S. lycopersicum-O. sativa
XM_004235261.1_LOC_Os08g06530.1	0.1272	0.0183	2.4571	0.9312	0.0518	487	2024	S. lycopersicum-O. sativa
XM_004233084.1_LOC_Os01g56350.3	0.2067	0.0198	2.2502	0.6551	0.0919	241	26	S. lycopersicum-O. sativa
XM_004231416.1_LOC_Os02g39740.1	0.2143	0.0203	4.0943	6.6641	0.0523	327	1733	S. lycopersicum-O. sativa
XM_004231515.1_LOC_Os12g41590.1	0.2286	0.0268	2.0019	1.0814	0.1142	336	653	S. lycopersicum-O. sativa
XM_004230631.1_LOC_Os03g51920.1	0.152	0.0156	4.2263	7.2722	0.036	169	646	S. lycopersicum-O. sativa
XM_004240486.1_LOC_Os04g15800.1	0.1996	0.03	3.3611	4.1154	0.0594	136	1391	S. lycopersicum-O. sativa
NM_001247170.1_LOC_Os11g10480.1	0.0968	0.0113	1.8824	0.3326	0.0514	446	573	S. lycopersicum-O. sativa
XM_004236049.1_LOC_Os02g49680.1	0.2499	0.0272	3.8476	5.6627	0.065	409	1618	S. lycopersicum-O. sativa
XM_004230120.1_LOC_Os05g33280.1	0.12	0.017	3.7662	5.3671	0.0319	571	1657	S. lycopersicum-O. sativa
XM_004234713.1_LOC_Os09g10750.1	0.2104	0.0258	3.7386	5.2707	0.0563	549	1397	S. lycopersicum-O. sativa
NM_001247388.1_LOC_Os03g06940.1	0.1677	0.0109	2.4144	0.4919	0.0695	110	599	S. lycopersicum-O. sativa
XM_004229413.1_LOC_Os04g56400.1	0.0773	0.01	1.6864	0.2673	0.0458	412	1617	S. lycopersicum-O. sativa
XM_004230073.1_LOC_Os03g48920.1	0.1345	0.0179	3.6636	4.4406	0.0367	546	809	S. lycopersicum-O. sativa
NM_001247724.1_LOC_Os06g46900.1	0.2154	0.023	2.3734	0.7904	0.0908	196	3	S. lycopersicum-O. sativa
XM_004239120.1_LOC_Os05g22930.1	0.2733	0.0319	1.2562	0.2491	0.2176	533	1748	S. lycopersicum-O. sativa
NM_001247774.1_LOC_Os01g37510.1	0.1666	0.0225	1.8836	1.0261	0.0884	478	85	S. lycopersicum-O. sativa
XM_004243727.1_LOC_Os02g10490.1	0.2455	0.0157	1.8095	0.2513	0.1357	24	1311	S. lycopersicum-O. sativa
NM_001247127.1_LOC_Os08g44810.1	0.069	0.0093	1.8937	0.3627	0.0364	442	1769	S. lycopersicum-O. sativa
XM_004238406.1_LOC_Os05g01810.1	0.1953	0.0302	3.2648	3.8653	0.0598	198	691	S. lycopersicum-O. sativa
XM_004230142.1_LOC_Os06g05390.1	0.2094	0.022	1.8964	0.4004	0.1104	490	1964	S. lycopersicum-O. sativa
XM_004250670.1_LOC_Os11g13850.2	0.1347	0.0185	3.8271	5.5869	0.0352	553	2064	S. lycopersicum-O. sativa
NM_001247048.1_LOC_Os03g52460.1	0.121	0.0117	1.6172	0.2187	0.0748	574	1364	S. lycopersicum-O. sativa
XM_004238938.1_LOC_Os03g62510.1	0.1305	0.0114	1.5268	0.1759	0.0855	342	1904	S. lycopersicum-O. sativa
NM_001247599.1_LOC_Os07g36080.1	0.2609	0.0324	1.8081	0.4937	0.1443	508	1109	S. lycopersicum-O. sativa
XM_004242907.1_LOC_Os01g12710.1	0.1339	0.0133	2.2759	1.5716	0.0588	316	536	S. lycopersicum-O. sativa
XM_004252522.1_LOC_Os07g14850.1	0.1281	0.009	2.0282	0.2823	0.0631	1	596	S. lycopersicum-O. sativa
XM_004229234.1_LOC_Os03g18910.1	0.3056	0.0232	4.0656	6.539	0.0752	20	528	S. lycopersicum-O. sativa
XM_004250992.1_LOC_Os09g39390.1	0.1248	0.0139	2.8871	1.2832	0.0432	337	2010	S. lycopersicum-O. sativa
XM_004249121.1_LOC_Os08g23810.1	0.0859	0.0118	1.847	0.8851	0.0465	107	1441	S. lycopersicum-O. sativa
XM_004251098.1_LOC_Os06g30950.1	0.1545	0.0168	1.7048	0.293	0.0906	445	536	S. lycopersicum-O. sativa
XM_004248637.1_LOC_Os03g17174.1	0.3036	0.0316	4.0841	8.5313	0.0743	570	850	S. lycopersicum-O. sativa
XM_004234935.1_LOC_Os01g37130.1	0.2579	0.0231	1.7841	0.3141	0.1445	411	1807	S. lycopersicum-O. sativa
XM_004242398.1_LOC_Os12g31460.1	0.2682	0.0331	3.3708	4.1417	0.0796	544	1983	S. lycopersicum-O. sativa
NM_001247738.1_LOC_Os04g37920.1	0.1443	0.0127	2.0175	0.3503	0.0715	34	1667	S. lycopersicum-O. sativa
NM_001247378.1_LOC_Os01g65460.1	0.2552	0.0143	1.8087	0.2268	0.1411	191	1359	S. lycopersicum-O. sativa
NM_001247098.1_LOC_Os02g14190.1	0.1823	0.018	3.4485	2.863	0.0529	360	545	S. lycopersicum-O. sativa
NM_001246833.1_LOC_Os01g13260.1	0.1909	0.0182	4.0777	6.5914	0.0468	261	285	S. lycopersicum-O. sativa
XM_004236581.1_LOC_Os02g06300.1	0.0942	0.0086	4.5229	8.852	0.0208	209	1973	S. lycopersicum-O. sativa
XM_004251722.1_LOC_Os08g19140.1	0.1864	0.0144	2.159	0.459	0.0863	374	1325	S. lycopersicum-O. sativa
XM_004239559.1_LOC_Os03g45194.1	0.1291	0.0155	2.7441	1.233	0.047	533	444	S. lycopersicum-O. sativa
XM_004241364.1_LOC_Os12g23180.1	0.0836	0.011	4.0173	6.3335	0.0208	559	2032	S. lycopersicum-O. sativa
XM_004233993.1_LOC_Os01g55690.1	0.4012	0.0282	2.2309	0.5501	0.1798	7	164	S. lycopersicum-O. sativa
XM_004236216.1_LOC_Os04g40080.1	0.3033	0.0277	2.3601	2.5076	0.1285	113	469	S. lycopersicum-O. sativa
XM_004232904.1_LOC_Os03g18220.1	0.14	0.0118	4.4874	8.6462	0.0312	452	415	S. lycopersicum-O. sativa
XM_004245395.1_LOC_Os07g22930.3	0.2022	0.0153	1.9716	0.3429	0.1026	457	721	S. lycopersicum-O. sativa
XM_004228832.1_LOC_Os03g23980.1	0.1561	0.0182	2.0095	0.4664	0.0777	483	1662	S. lycopersicum-O. sativa
XM_004243223.1_LOC_Os01g53020.1	0.1502	0.0204	2.8451	1.7057	0.0528	441	1838	S. lycopersicum-O. sativa
XM_004230307.1_LOC_Os05g04530.1	0.2425	0.0207	4.0726	6.5693	0.0596	91	433	S. lycopersicum-O. sativa
XM_004252641.1_LOC_Os01g68330.1	0.1938	0.017	3.4459	2.7865	0.0562	401	1401	S. lycopersicum-O. sativa
XM_004242528.1_LOC_Os08g34210.1	0.066	0.0081	2.1211	0.381	0.0311	413	822	S. lycopersicum-O. sativa
XM_004236094.1_LOC_Os03g32160.1	0.3027	0.0259	2.3114	0.6981	0.131	12	11	S. lycopersicum-O. sativa
XM_004232116.1_LOC_Os02g55130.2	0.202	0.0203	3.9973	6.2506	0.0505	48	965	S. lycopersicum-O. sativa
XM_004231706.1_LOC_Os02g31030.2	0.2332	0.0216	3.9907	6.2233	0.0584	4	1	S. lycopersicum-O. sativa
XM_004230269.1_LOC_Os03g19760.1	0.1937	0.0124	1.7147	0.2029	0.1129	359	1985	S. lycopersicum-O. sativa
XM_004249051.1_LOC_Os01g17170.1	0.0792	0.01	4.0105	6.3053	0.0197	556	1790	S. lycopersicum-O. sativa
NM_001247681.1_LOC_Os04g31040.1	0.1598	0.0154	4.101	6.694	0.039	210	1583	S. lycopersicum-O. sativa
XM_004234300.1_LOC_Os02g45460.1	0.2766	0.0346	3.2477	3.0626	0.0852	555	1748	S. lycopersicum-O. sativa
XM_004230262.1_LOC_Os03g19520.2	0.3558	0.0181	2.8202	3.9556	0.1262	375	874	S. lycopersicum-O. sativa
XM_004251042.1_LOC_Os01g72240.1	0.1709	0.0157	4.2513	7.3937	0.0402	94	318	S. lycopersicum-O. sativa
XM_004237894.1_LOC_Os04g51300.1	0.1987	0.0194	3.9982	6.2543	0.0497	547	1658	S. lycopersicum-O. sativa
XM_004239577.1_LOC_Os01g66110.1	0.1811	0.0128	2.8838	1.0436	0.0628	39	389	S. lycopersicum-O. sativa
XM_004239665.1_LOC_Os03g05320.1	0.1864	0.023	3.7485	5.3049	0.0497	332	1198	S. lycopersicum-O. sativa
XM_004235507.1_LOC_Os09g26830.1	0.1762	0.0159	1.6922	0.2672	0.1041	300	487	S. lycopersicum-O. sativa
XM_004235132.1_LOC_Os06g04790.1	0.2549	0.0259	3.7175	5.1979	0.0686	20	30	S. lycopersicum-O. sativa
XM_004238883.1_LOC_Os03g12020.1	0.2036	0.0261	3.6403	4.9407	0.0559	383	715	S. lycopersicum-O. sativa
XM_004241258.1_LOC_Os11g05260.1	0.2048	0.0171	1.6435	0.2421	0.1246	549	1743	S. lycopersicum-O. sativa
XM_004230499.1_LOC_Os04g54810.1	0.2643	0.0218	4.0994	6.6869	0.0645	218	675	S. lycopersicum-O. sativa
XM_004239923.1_LOC_Os11g02440.1	0.2469	0.0328	1.4856	0.3193	0.1662	220	1	S. lycopersicum-O. sativa
XR_183213.1_LOC_Os11g47970.1	0.1002	0.0112	4.0167	6.3311	0.025	529	1912	S. lycopersicum-O. sativa
XM_004246513.1_LOC_Os02g32660.1	0.1222	0.0092	4.5425	8.9682	0.0269	485	46	S. lycopersicum-O. sativa
XM_004251454.1_LOC_Os07g37030.1	0.1492	0.0216	3.7105	5.1741	0.0402	527	1700	S. lycopersicum-O. sativa
XM_004252721.1_LOC_Os03g08624.1	0.2499	0.0232	2.1729	1.5806	0.115	283	1	S. lycopersicum-O. sativa
XM_004252507.1_LOC_Os10g26400.2	0.2653	0.0292	1.7916	0.4352	0.1481	401	699	S. lycopersicum-O. sativa
XM_004253065.1_LOC_Os02g48360.1	0.1121	0.0095	4.5399	8.9528	0.0247	41	1217	S. lycopersicum-O. sativa
XM_004246659.1_LOC_Os03g17634.1	0.3439	0.0203	2.4508	1.9719	0.1403	527	597	S. lycopersicum-O. sativa
XM_004247726.1_LOC_Os02g40730.1	0.1334	0.0185	3.8848	5.8032	0.0343	185	1	S. lycopersicum-O. sativa
XM_004230334.1_LOC_Os01g46510.1	0.1272	0.0076	2.1354	0.2741	0.0596	41	8	S. lycopersicum-O. sativa
XM_004251800.1_LOC_Os07g37830.1	0.1213	0.0135	3.8222	4.5539	0.0317	326	1410	S. lycopersicum-O. sativa
XM_004237327.1_LOC_Os01g68450.1	0.3123	0.0292	2.8059	1.3164	0.1113	518	1849	S. lycopersicum-O. sativa
NM_001247119.1_LOC_Os01g45274.1	0.3161	0.0319	3.5561	4.6753	0.0889	480	535	S. lycopersicum-O. sativa
XM_004252909.1_LOC_Os03g61260.1	0.1699	0.0285	2.5782	1.4355	0.0659	564	309	S. lycopersicum-O. sativa
XM_004247067.1_LOC_Os04g42800.1	0.1622	0.0228	3.8092	5.5213	0.0426	312	1897	S. lycopersicum-O. sativa
XM_004233367.1_LOC_Os01g31690.1	0.0906	0.0122	3.9637	6.1134	0.0228	487	1300	S. lycopersicum-O. sativa
XM_004236664.1_LOC_Os04g54640.1	0.1095	0.014	1.9447	0.4172	0.0563	478	1497	S. lycopersicum-O. sativa
XM_004235952.1_LOC_Os04g54940.1	0.1921	0.021	2.2753	0.757	0.0844	34	1367	S. lycopersicum-O. sativa
XM_004239601.1_LOC_Os01g68480.1	0.1424	0.0267	1.913	0.6268	0.0744	494	1904	S. lycopersicum-O. sativa
XM_004245530.1_LOC_Os04g49060.1	0.1615	0.0171	4.0508	6.4752	0.0399	66	861	S. lycopersicum-O. sativa
XM_004244905.1_LOC_Os01g72230.1	0.2235	0.0207	1.7776	0.3361	0.1257	182	604	S. lycopersicum-O. sativa
XM_004232848.1_LOC_Os03g34040.1	0.2062	0.0268	2.3669	0.9071	0.0871	447	640	S. lycopersicum-O. sativa
XM_004233840.1_LOC_Os03g43860.1	0.0907	0.0152	2.2427	0.788	0.0405	73	1337	S. lycopersicum-O. sativa
XM_004230484.1_LOC_Os03g09220.1	0.297	0.0282	1.4799	0.4201	0.2007	528	548	S. lycopersicum-O. sativa
XM_004245958.1_LOC_Os02g47500.1	0.279	0.0261	2.8131	1.3081	0.0992	363	544	S. lycopersicum-O. sativa
XM_004250088.1_LOC_Os10g26570.1	0.1609	0.0141	4.2242	7.2625	0.0381	46	265	S. lycopersicum-O. sativa
XM_004229718.1_LOC_Os10g34360.1	0.2602	0.0216	5.482	39.3492	0.0475	43	47	S. lycopersicum-O. sativa
XM_004251207.1_LOC_Os03g21790.1	0.3212	0.0281	3.8704	5.7485	0.083	3	88	S. lycopersicum-O. sativa
XM_004250893.1_LOC_Os03g59320.1	0.2563	0.0336	3.3599	4.1123	0.0763	484	1380	S. lycopersicum-O. sativa
XM_004234591.1_LOC_Os06g11140.1	0.2234	0.017	4.2871	7.5713	0.0521	202	1192	S. lycopersicum-O. sativa
XM_004243969.1_LOC_Os08g38700.1	0.2589	0.0254	2.0183	0.4965	0.1283	38	274	S. lycopersicum-O. sativa
XM_004236718.1_LOC_Os12g16180.1	0.2921	0.0247	1.7241	0.3312	0.1695	110	23	S. lycopersicum-O. sativa
XM_004238647.1_LOC_Os03g49710.1	0.1936	0.0293	3.3222	4.0124	0.0583	540	380	S. lycopersicum-O. sativa
XM_004245038.1_LOC_Os10g28340.1	0.2337	0.0273	1.583	0.338	0.1476	184	1	S. lycopersicum-O. sativa
XM_004233069.1_LOC_Os01g55190.1	0.2136	0.0188	4.1285	6.8167	0.0517	359	1500	S. lycopersicum-O. sativa
XM_004240350.1_LOC_Os03g47610.6	0.0645	0.0073	1.8902	0.2846	0.0341	255	13	S. lycopersicum-O. sativa
XM_004250602.1_LOC_Os01g52770.1	0.3501	0.0415	3.379	4.1637	0.1036	331	448	S. lycopersicum-O. sativa
NM_001247485.1_LOC_Os12g26290.2	0.2379	0.0149	4.4987	8.7113	0.0529	37	21	S. lycopersicum-O. sativa
XM_004247115.1_LOC_Os05g32390.1	0.3331	0.0195	1.4429	0.1511	0.2309	403	1670	S. lycopersicum-O. sativa
NM_001247709.1_LOC_Os09g27820.1	0.2432	0.0326	3.3799	4.1663	0.072	279	61	S. lycopersicum-O. sativa
XM_004247427.1_LOC_Os12g34840.1	0.15	0.0183	1.3671	0.2122	0.1097	111	941	S. lycopersicum-O. sativa
XM_004234957.1_LOC_Os10g37330.1	0.1413	0.0151	2.1521	0.5084	0.0656	316	1716	S. lycopersicum-O. sativa
XM_004235945.1_LOC_Os02g51080.1	0.1384	0.0127	4.1418	6.877	0.0334	493	949	S. lycopersicum-O. sativa
NM_001247150.1_LOC_Os10g13700.2	0.0753	0.0089	1.5928	0.2124	0.0473	245	6	S. lycopersicum-O. sativa
XM_004237284.1_LOC_Os03g59100.1	0.4511	0.0546	1.9657	0.6631	0.2295	482	39	S. lycopersicum-O. sativa
XM_004248324.1_LOC_Os03g10060.1	0.1073	0.0218	3.2683	3.874	0.0328	566	641	S. lycopersicum-O. sativa
XM_004239058.1_LOC_Os09g24530.1	0.2381	0.0201	2.2056	0.5306	0.108	490	973	S. lycopersicum-O. sativa
XM_004239091.1_LOC_Os07g39750.1	0.259	0.024	3.9217	5.9463	0.066	175	457	S. lycopersicum-O. sativa
XM_004235965.1_LOC_Os01g07800.2	0.1516	0.0259	3.4059	4.2376	0.0445	211	1789	S. lycopersicum-O. sativa
XM_004246979.1_LOC_Os02g27490.1	0.1906	0.0188	4.1947	7.122	0.0454	213	1087	S. lycopersicum-O. sativa
XM_004230336.1_LOC_Os04g36720.1	0.2088	0.0188	1.5587	0.2197	0.1339	302	1215	S. lycopersicum-O. sativa
NM_001247161.1_LOC_Os02g03120.1	0.2151	0.0195	4.0744	6.5773	0.0528	30	390	S. lycopersicum-O. sativa
XM_004251789.1_LOC_Os07g37550.1	0.0786	0.0125	3.8309	5.6008	0.0205	541	1088	S. lycopersicum-O. sativa
XM_004250863.1_LOC_Os01g16650.1	0.176	0.0244	3.452	4.3673	0.051	250	1338	S. lycopersicum-O. sativa
XM_004239042.1_LOC_Os03g11110.1	0.2411	0.0212	1.703	0.5551	0.1416	341	621	S. lycopersicum-O. sativa
NM_001247497.1_LOC_Os03g39020.1	0.31	0.018	1.731	0.2317	0.1791	196	1483	S. lycopersicum-O. sativa
XM_004238149.1_LOC_Os06g37300.1	0.3761	0.0252	1.9484	0.3452	0.1931	142	65	S. lycopersicum-O. sativa
XM_004235242.1_LOC_Os02g47180.2	0.1259	0.0135	3.4636	2.6505	0.0363	204	1180	S. lycopersicum-O. sativa
XM_004244730.1_LOC_Os01g23680.1	0.1031	0.016	3.6986	5.1337	0.0279	315	437	S. lycopersicum-O. sativa
XM_004236801.1_LOC_Os04g38600.1	0.0651	0.0097	3.9792	6.1761	0.0164	544	1707	S. lycopersicum-O. sativa
XM_004244610.1_LOC_Os08g02210.2	0.1076	0.0176	3.5384	4.6213	0.0304	491	2010	S. lycopersicum-O. sativa
XM_004235966.1_LOC_Os08g33820.1	0.0817	0.014	3.628	4.901	0.0225	533	1084	S. lycopersicum-O. sativa
XM_004229327.1_LOC_Os05g04170.1	0.2477	0.0149	1.976	0.3023	0.1253	391	1	S. lycopersicum-O. sativa
NM_001246857.1_LOC_Os06g51110.2	0.2249	0.0218	1.5108	0.2643	0.1488	106	1461	S. lycopersicum-O. sativa
XM_004245719.1_LOC_Os04g46740.1	0.2149	0.0243	3.7369	5.2645	0.0575	62	1247	S. lycopersicum-O. sativa
XM_004242304.1_LOC_Os02g51030.1	0.2959	0.0298	1.6702	0.3441	0.1772	1	156	S. lycopersicum-O. sativa
XM_004241124.1_LOC_Os01g63710.1	0.2268	0.0241	3.7071	4.9216	0.0612	121	573	S. lycopersicum-O. sativa
XM_004251778.1_LOC_Os02g10390.1	0.1551	0.0182	3.8637	5.7232	0.0401	554	1035	S. lycopersicum-O. sativa
XM_004241962.1_LOC_Os07g48770.1	0.1618	0.0206	2.4685	1.0284	0.0656	29	134	S. lycopersicum-O. sativa
XM_004240810.1_LOC_Os07g12640.1	0.0976	0.0138	2.1783	0.6188	0.0448	106	548	S. lycopersicum-O. sativa
NM_001247953.1_LOC_Os01g21070.1	0.1965	0.015	4.3447	7.8655	0.0452	175	1452	S. lycopersicum-O. sativa
XM_004231832.1_LOC_Os10g35580.1	0.1411	0.0188	3.6689	5.0344	0.0384	41	1450	S. lycopersicum-O. sativa
NM_001247810.1_LOC_Os03g39610.1	0.0388	0.0086	3.7924	5.4607	0.0102	544	1082	S. lycopersicum-O. sativa
XM_004236586.1_LOC_Os01g61690.1	0.1682	0.0152	4.1999	7.1462	0.0401	14	521	S. lycopersicum-O. sativa
XM_004230861.1_LOC_Os07g39350.1	0.196	0.021	3.9044	5.879	0.0502	16	4	S. lycopersicum-O. sativa
XM_004247687.1_LOC_Os10g26060.1	0.3996	0.0296	1.7547	0.3057	0.2277	7	148	S. lycopersicum-O. sativa
XM_004248478.1_LOC_Os07g30800.1	0.2238	0.0323	2.4032	1.1168	0.0931	446	108	S. lycopersicum-O. sativa
XM_004244256.1_LOC_Os06g27760.1	0.0919	0.0189	3.363	4.1205	0.0273	431	1359	S. lycopersicum-O. sativa
XM_004236186.1_LOC_Os06g28000.1	0.2058	0.0185	4.086	6.6277	0.0504	240	746	S. lycopersicum-O. sativa
XM_004242231.1_LOC_Os02g43620.1	0.2024	0.0236	2.7726	5.1357	0.073	49	22	S. lycopersicum-O. sativa
XM_004237346.1_LOC_Os04g38310.1	0.2038	0.022	2.0083	0.5074	0.1015	286	1326	S. lycopersicum-O. sativa
XM_004232415.1_LOC_Os11g07020.1	0.0771	0.0102	1.8279	0.3294	0.0422	404	1443	S. lycopersicum-O. sativa
NM_001247421.1_LOC_Os04g45960.1	0.2915	0.0228	2.3286	0.6319	0.1252	37	33	S. lycopersicum-O. sativa
XM_004246981.1_LOC_Os11g23790.1	0.177	0.0178	4.0327	6.3986	0.0439	93	798	S. lycopersicum-O. sativa
XM_004230995.1_LOC_Os09g36900.1	0.2493	0.024	2.9392	1.7873	0.0848	162	1434	S. lycopersicum-O. sativa
NM_001247918.1_LOC_Os02g09190.1	0.4647	0.0397	3.7962	5.4741	0.1224	52	134	S. lycopersicum-O. sativa
XM_004237791.1_LOC_Os06g38320.1	0.3506	0.0344	1.4572	0.4293	0.2406	421	232	S. lycopersicum-O. sativa
XM_004237389.1_LOC_Os02g36570.1	0.0837	0.0081	3.2413	1.6283	0.0258	271	1828	S. lycopersicum-O. sativa
XM_004232545.1_LOC_Os08g40180.1	0.1383	0.0133	4.3661	7.9781	0.0317	19	1287	S. lycopersicum-O. sativa
XM_004234741.1_LOC_Os01g67120.1	0.3444	0.0255	2.3536	1.8398	0.1463	365	2000	S. lycopersicum-O. sativa
XM_004251969.1_LOC_Os05g47560.1	0.1395	0.0122	2.7228	0.8512	0.0512	340	1816	S. lycopersicum-O. sativa
XM_004234309.1_LOC_Os03g02690.1	0.1627	0.0186	1.8406	0.3711	0.0884	465	588	S. lycopersicum-O. sativa
XM_004244997.1_LOC_Os03g08070.1	0.2164	0.0137	2.5518	1.6985	0.0848	1	1373	S. lycopersicum-O. sativa
XM_004246020.1_LOC_Os08g41040.1	0.3105	0.0386	1.8397	0.7872	0.1688	526	1660	S. lycopersicum-O. sativa
XM_004238744.1_LOC_Os07g43540.1	0.2064	0.0226	1.9608	0.4869	0.1053	45	1098	S. lycopersicum-O. sativa
XM_004233524.1_LOC_Os03g04300.3	0.245	0.0266	2.9053	1.8122	0.0843	178	1518	S. lycopersicum-O. sativa
XM_004241644.1_LOC_Os04g55180.1	0.1681	0.017	1.4968	0.3534	0.1123	472	1938	S. lycopersicum-O. sativa
XM_004229427.1_LOC_Os05g33570.1	0.1199	0.0086	2.0028	0.2676	0.0599	355	461	S. lycopersicum-O. sativa
XM_004243141.1_LOC_Os07g05820.2	0.0791	0.0104	2.3229	0.5913	0.0341	495	1883	S. lycopersicum-O. sativa
XM_004243584.1_LOC_Os07g05000.1	0.1201	0.014	2.2008	0.5494	0.0546	397	1925	S. lycopersicum-O. sativa
NM_001246949.1_LOC_Os07g34520.1	0.1692	0.0125	4.4686	8.5388	0.0379	171	1	S. lycopersicum-O. sativa
XM_004230686.1_LOC_Os02g09490.1	0.1852	0.024	3.682	5.0781	0.0503	273	107	S. lycopersicum-O. sativa
XM_004238402.1_LOC_Os02g02550.1	0.1451	0.0227	1.6735	0.4171	0.0867	515	1270	S. lycopersicum-O. sativa
XM_004250040.1_LOC_Os05g34320.2	0.2475	0.017	2.3092	0.5096	0.1072	179	1304	S. lycopersicum-O. sativa
NM_001246976.1_LOC_Os08g40170.1	0.1555	0.0164	4.0402	6.43	0.0385	299	1495	S. lycopersicum-O. sativa
XM_004245133.1_LOC_Os05g14240.1	0.3292	0.0352	3.8322	5.6054	0.0859	387	2	S. lycopersicum-O. sativa
XM_004245887.1_LOC_Os02g47020.1	0.0549	0.0085	3.3542	2.4353	0.0164	569	1833	S. lycopersicum-O. sativa
XM_004242422.1_LOC_Os03g60100.1	0.1472	0.0237	2.5647	1.3595	0.0574	559	683	S. lycopersicum-O. sativa
XM_004250025.1_LOC_Os04g41340.1	0.0703	0.0109	3.1519	1.9534	0.0223	570	1982	S. lycopersicum-O. sativa
XM_004247315.1_LOC_Os03g11910.1	0.2363	0.0156	1.9023	0.2736	0.1242	338	1	S. lycopersicum-O. sativa
XM_004242469.1_LOC_Os03g18150.1	0.2809	0.0314	1.9369	0.4832	0.145	19	13	S. lycopersicum-O. sativa
XM_004230999.1_LOC_Os02g01150.1	0.0795	0.0103	4.2818	7.5444	0.0186	508	1808	S. lycopersicum-O. sativa
XM_004248609.1_LOC_Os08g43570.1	0.2922	0.019	4.2604	7.4383	0.0686	39	5	S. lycopersicum-O. sativa
XM_004231050.1_LOC_Os06g51170.1	0.2094	0.0209	3.9441	6.035	0.0531	6	342	S. lycopersicum-O. sativa
XM_004236923.1_LOC_Os01g02890.1	0.1171	0.0125	1.4701	0.2057	0.0797	201	1211	S. lycopersicum-O. sativa
XM_004238424.1_LOC_Os09g12540.1	0.1388	0.0183	1.8188	0.3883	0.0763	396	1805	S. lycopersicum-O. sativa
XM_004241139.1_LOC_Os03g02939.1	0.3823	0.047	3.4695	4.4174	0.1102	324	39	S. lycopersicum-O. sativa
XM_004243170.1_LOC_Os04g39430.1	0.2179	0.0173	2.273	0.5448	0.0959	252	563	S. lycopersicum-O. sativa
NM_001247634.1_LOC_Os02g08190.1	0.1422	0.014	4.1863	7.0825	0.034	211	1382	S. lycopersicum-O. sativa
NM_001247129.1_LOC_Os10g39930.1	0.1555	0.0142	4.2444	7.3602	0.0366	543	621	S. lycopersicum-O. sativa
XM_004253067.1_LOC_Os08g40160.1	0.2622	0.033	3.4423	4.3397	0.0762	540	1832	S. lycopersicum-O. sativa
XM_004232703.1_LOC_Os07g35260.1	0.277	0.0259	1.5332	0.2647	0.1807	11	347	S. lycopersicum-O. sativa
XM_004249533.1_LOC_Os01g62990.1	0.1634	0.0149	4.2122	7.2046	0.0388	140	662	S. lycopersicum-O. sativa
XM_004232947.1_LOC_Os01g10504.1	0.2119	0.0239	7.5662	948.847	0.028	362	23	S. lycopersicum-O. sativa
XM_004244260.1_LOC_Os12g17320.1	0.1513	0.0156	4.0615	6.5214	0.0373	315	1961	S. lycopersicum-O. sativa
XM_004247282.1_LOC_Os11g37540.1	0.2613	0.0154	2.6863	0.7673	0.0973	69	52	S. lycopersicum-O. sativa
NM_001247459.1_LOC_Os04g51000.1	0.1229	0.0186	3.5034	4.5165	0.0351	29	33	S. lycopersicum-O. sativa
XM_004250690.1_LOC_Os08g40430.1	0.3223	0.0256	4.0625	6.5254	0.0793	506	10	S. lycopersicum-O. sativa
XM_004237377.1_LOC_Os06g11990.1	0.1475	0.0085	1.8094	0.1793	0.0815	32	425	S. lycopersicum-O. sativa
NM_001247474.1_LOC_Os06g51050.1	0.2091	0.0272	3.4509	4.364	0.0606	7	1	S. lycopersicum-O. sativa
XM_004228986.1_LOC_Os03g20100.1	0.1445	0.0149	1.6427	0.2651	0.088	506	1171	S. lycopersicum-O. sativa
NM_001246921.1_LOC_Os03g58040.1	0.0825	0.01	1.6092	0.2257	0.0513	431	204	S. lycopersicum-O. sativa
NM_001246905.1_LOC_Os03g63950.1	0.2004	0.0311	3.3057	3.9694	0.0606	524	435	S. lycopersicum-O. sativa
XM_004249539.1_LOC_Os05g03000.2	0.1727	0.0192	1.2355	0.2282	0.1398	341	1837	S. lycopersicum-O. sativa
XM_004235847.1_LOC_Os09g38540.1	0.2259	0.0333	2.9439	3.1407	0.0767	327	4	S. lycopersicum-O. sativa
NM_001247938.1_LOC_Os06g14540.1	0.2062	0.0202	3.9568	6.0855	0.0521	12	1500	S. lycopersicum-O. sativa
XM_004243619.1_LOC_Os08g12780.4	0.2619	0.0228	1.4073	0.2027	0.1861	416	3	S. lycopersicum-O. sativa
XM_004243581.1_LOC_Os08g09270.1	0.1902	0.0143	2.1854	0.4601	0.087	109	26	S. lycopersicum-O. sativa
XM_004248368.1_LOC_Os08g06110.3	0.1641	0.0271	1.8415	1.0143	0.0891	1	362	S. lycopersicum-O. sativa
XM_004234246.1_LOC_Os06g12310.1	0.2813	0.0399	1.7	0.4542	0.1655	125	222	S. lycopersicum-O. sativa
NM_001247746.1_LOC_Os03g14080.1	0.0886	0.0101	4.3803	8.0533	0.0202	172	1135	S. lycopersicum-O. sativa
XM_004230670.1_LOC_Os03g40930.1	0.1554	0.0158	1.8052	0.3155	0.0861	387	398	S. lycopersicum-O. sativa
NM_001247141.1_LOC_Os01g66100.1	0.2525	0.0321	3.4817	4.453	0.0725	335	472	S. lycopersicum-O. sativa
XM_004231781.1_LOC_Os04g40530.1	0.221	0.0324	3.4814	4.4521	0.0635	503	1879	S. lycopersicum-O. sativa
XM_004234252.1_LOC_Os03g15190.1	0.2488	0.032	3.3941	4.0145	0.0733	40	480	S. lycopersicum-O. sativa
XM_004229606.1_LOC_Os06g43690.1	0.1778	0.0106	2.3724	0.4447	0.0749	31	239	S. lycopersicum-O. sativa
XM_004229162.1_LOC_Os11g43590.2	0.2992	0.0207	4.7203	185.423	0.0634	200	1492	S. lycopersicum-O. sativa
XM_004242890.1_LOC_Os05g43820.1	0.0667	0.0133	3.7278	5.2332	0.0179	223	1344	S. lycopersicum-O. sativa
XM_004244040.1_LOC_Os06g20320.1	0.2722	0.0195	1.4104	0.1767	0.193	344	644	S. lycopersicum-O. sativa
XM_004245898.1_LOC_Os10g42700.1	0.3041	0.0256	2.3046	2.0181	0.132	423	806	S. lycopersicum-O. sativa
XM_004247969.1_LOC_Os02g27810.1	0.1824	0.0292	3.4367	4.3236	0.0531	247	549	S. lycopersicum-O. sativa
XM_004235645.1_LOC_Os01g48990.1	0.1745	0.0173	1.5237	0.2352	0.1145	429	1323	S. lycopersicum-O. sativa
XM_004245429.1_LOC_Os03g02460.1	0.2138	0.0323	3.4805	4.4494	0.0614	296	414	S. lycopersicum-O. sativa
XM_004232663.1_LOC_Os07g32880.1	0.1702	0.0163	4.0203	6.3461	0.0423	564	1916	S. lycopersicum-O. sativa
XM_004242566.1_LOC_Os09g25490.1	0.088	0.0072	4.7184	10.079	0.0186	260	263	S. lycopersicum-O. sativa
XM_004244995.1_LOC_Os06g10230.1	0.1525	0.0095	4.8282	10.8415	0.0316	432	1178	S. lycopersicum-O. sativa
XM_004228657.1_LOC_Os06g14370.1	0.275	0.0382	3.0193	3.2969	0.0911	158	78	S. lycopersicum-O. sativa
NM_001247930.1_LOC_Os05g15690.1	0.2234	0.0279	3.6854	5.0895	0.0606	200	18	S. lycopersicum-O. sativa
XM_004245144.1_LOC_Os04g41750.1	0.2655	0.0265	3.7885	5.4464	0.0701	305	11	S. lycopersicum-O. sativa
XM_004244829.1_LOC_Os05g43610.1	0.3745	0.0242	3.1226	1.7146	0.1199	202	1461	S. lycopersicum-O. sativa
XM_004232957.1_LOC_Os01g24980.1	0.3606	0.0398	1.4864	0.5599	0.2426	348	530	S. lycopersicum-O. sativa
XM_004235825.1_LOC_Os04g56320.1	0.1757	0.0196	1.683	0.7248	0.1044	360	1888	S. lycopersicum-O. sativa
NM_001247569.1_LOC_Os03g12510.1	0.1801	0.0281	3.3724	4.1458	0.0534	114	3	S. lycopersicum-O. sativa
XM_004242577.1_LOC_Os04g55230.1	0.204	0.0113	2.1091	0.3031	0.0967	397	788	S. lycopersicum-O. sativa
XM_004252974.1_LOC_Os04g43200.1	0.2501	0.0255	2.184	0.6345	0.1145	3	1	S. lycopersicum-O. sativa
XM_004248027.1_LOC_Os05g50890.1	0.2255	0.0154	1.9087	0.2929	0.1181	225	495	S. lycopersicum-O. sativa
XM_004238297.1_LOC_Os09g36350.1	0.2527	0.0191	1.8858	0.3331	0.134	90	665	S. lycopersicum-O. sativa
NM_001247408.1_LOC_Os01g39960.1	0.1816	0.015	2.0666	0.3819	0.0879	576	1430	S. lycopersicum-O. sativa
XM_004229692.1_LOC_Os01g65680.1	0.2904	0.0287	3.7947	5.4687	0.0765	164	17	S. lycopersicum-O. sativa
NM_001246839.1_LOC_Os12g31810.1	0.2325	0.0204	1.9959	0.428	0.1165	310	1421	S. lycopersicum-O. sativa
XM_004238398.1_LOC_Os03g03720.1	0.1034	0.0114	4.2989	7.6304	0.024	521	1640	S. lycopersicum-O. sativa
NM_001247389.1_LOC_Os07g15460.1	0.1977	0.0157	1.8938	0.2974	0.1044	329	3	S. lycopersicum-O. sativa
XM_004236865.1_LOC_Os09g27700.1	0.3066	0.0209	2.5386	0.7566	0.1208	96	69	S. lycopersicum-O. sativa
XM_004238602.1_LOC_Os01g47350.1	0.1694	0.029	2.7818	2.0797	0.0609	503	220	S. lycopersicum-O. sativa
NM_001247334.1_LOC_Os03g40540.1	0.2019	0.0227	2.0347	0.5743	0.0992	113	204	S. lycopersicum-O. sativa
XM_004250721.1_LOC_Os03g44810.1	0.3026	0.0258	2.0781	0.5603	0.1456	151	594	S. lycopersicum-O. sativa
XM_004244201.1_LOC_Os01g48690.1	0.3428	0.0479	3.2595	3.8518	0.1052	542	680	S. lycopersicum-O. sativa
XM_004243656.1_LOC_Os10g25450.1	0.2692	0.0262	1.7968	0.3525	0.1498	211	954	S. lycopersicum-O. sativa
XM_004230838.1_LOC_Os03g46660.1	0.2829	0.0309	3.5954	4.7973	0.0787	105	175	S. lycopersicum-O. sativa
XM_004250054.1_LOC_Os08g37940.1	0.1869	0.0218	2.4093	0.8781	0.0776	574	1164	S. lycopersicum-O. sativa
NM_001247571.1_LOC_Os07g32380.1	0.2031	0.0214	3.178	10.1876	0.0639	387	220	S. lycopersicum-O. sativa
XM_004236088.1_LOC_Os04g57310.1	0.165	0.0257	1.9225	0.623	0.0858	404	1684	S. lycopersicum-O. sativa
XM_004244992.1_LOC_Os06g10210.1	0.3557	0.037	1.488	0.317	0.2391	29	10	S. lycopersicum-O. sativa
XM_004231812.1_LOC_Os03g01920.1	0.2582	0.0223	4.4603	10.9972	0.0579	421	731	S. lycopersicum-O. sativa
XM_004236017.1_LOC_Os08g25900.1	0.1527	0.0221	1.7403	0.4543	0.0877	565	970	S. lycopersicum-O. sativa
XM_004238924.1_LOC_Os02g48130.1	0.3095	0.0354	1.5315	0.3096	0.2021	181	4	S. lycopersicum-O. sativa
XM_004238679.1_LOC_Os01g59080.1	0.1117	0.0226	3.2957	3.9438	0.0339	520	1410	S. lycopersicum-O. sativa
XM_004243257.1_LOC_Os07g37250.1	0.1512	0.019	1.6666	0.3343	0.0907	554	1544	S. lycopersicum-O. sativa
XM_002275377.2_LOC_Os04g55500.1	0.3127	0.0241	2.1745	0.5688	0.1438	215	209	Vitis sp.-O. sativa
XM_002263576.2_LOC_Os01g58550.1	0.2953	0.0374	3.0289	2.5916	0.0975	772	567	Vitis sp.-O. sativa
XM_002274368.2_LOC_Os06g48200.1	0.1458	0.0187	3.4598	4.3895	0.0422	693	178	Vitis sp.-O. sativa
XM_002268992.2_LOC_Os08g24390.1	0.2187	0.0175	1.6538	0.247	0.1323	1048	624	Vitis sp.-O. sativa
XM_002271368.2_LOC_Os09g26830.1	0.1996	0.0168	1.423	0.1868	0.1403	688	487	Vitis sp.-O. sativa
XM_002285821.2_LOC_Os01g64960.1	0.0807	0.0138	3.6926	5.1134	0.0219	1041	1628	Vitis sp.-O. sativa
XM_002278334.2_LOC_Os07g23990.1	0.21	0.0094	2.5762	1.5614	0.0815	1036	1402	Vitis sp.-O. sativa
XM_002281299.2_LOC_Os03g41510.1	0.1469	0.0146	4.1421	6.8781	0.0355	1049	579	Vitis sp.-O. sativa
XM_002274026.2_LOC_Os08g42850.4	0.0723	0.0177	1.7634	0.5454	0.041	1042	1287	Vitis sp.-O. sativa
XM_002284820.2_LOC_Os08g33820.1	0.0709	0.0126	3.5074	4.5284	0.0202	1043	1084	Vitis sp.-O. sativa
XR_078080.2_LOC_Os04g51920.1	0.3365	0.0264	1.4428	0.2114	0.2332	966	429	Vitis sp.-O. sativa
XM_002268166.2_LOC_Os02g58150.1	0.3113	0.037	2.8162	7.7859	0.1105	214	147	Vitis sp.-O. sativa
XM_002268824.1_LOC_Os12g08260.2	0.1675	0.015	1.6223	0.239	0.1033	576	545	Vitis sp.-O. sativa
XM_003632489.1_LOC_Os01g65460.1	0.2361	0.0131	1.4101	0.1303	0.1674	1022	1359	Vitis sp.-O. sativa
XM_002267687.1_LOC_Os01g02300.1	0.3093	0.0261	1.8779	0.9569	0.1647	886	1	Vitis sp.-O. sativa
XM_002284367.2_LOC_Os04g59370.1	0.19	0.0218	3.6311	4.9109	0.0523	104	188	Vitis sp.-O. sativa
XM_002275840.2_LOC_Os01g66000.1	0.1132	0.0187	3.5028	4.5149	0.0323	1051	1858	Vitis sp.-O. sativa
XM_002284271.1_LOC_Os01g31370.1	0.2614	0.0229	3.9884	6.2139	0.0655	916	7	Vitis sp.-O. sativa
XM_002285708.2_LOC_Os07g07540.1	0.1562	0.0178	2.3345	0.7737	0.0669	1046	2042	Vitis sp.-O. sativa
XM_002281248.1_LOC_Os11g34460.1	0.1219	0.0113	1.9947	0.3367	0.0611	797	7	Vitis sp.-O. sativa
XR_077675.2_LOC_Os05g50960.1	0.2175	0.0185	4.0521	51.6337	0.0537	848	719	Vitis sp.-O. sativa
XM_002282471.1_LOC_Os04g33660.2	0.4136	0.0436	1.7132	0.4574	0.2414	1028	1042	Vitis sp.-O. sativa
XM_002283061.2_LOC_Os05g11990.1	0.2978	0.0213	1.6961	0.2589	0.1756	850	565	Vitis sp.-O. sativa
XM_002276898.1_LOC_Os03g19290.1	0.192	0.0337	2.2127	0.8848	0.0868	96	24	Vitis sp.-O. sativa
XM_002270891.2_LOC_Os11g42430.1	0.2714	0.0199	1.9459	0.7321	0.1395	734	30	Vitis sp.-O. sativa
XM_002282513.1_LOC_Os03g12110.1	0.2467	0.0218	1.6616	0.2657	0.1485	760	7	Vitis sp.-O. sativa
XM_002263165.2_LOC_Os04g38410.1	0.0933	0.0144	3.5716	4.723	0.0261	1047	489	Vitis sp.-O. sativa
XM_002281317.2_LOC_Os01g52170.1	0.0655	0.0084	1.623	0.2217	0.0403	1050	1601	Vitis sp.-O. sativa
XM_002282304.2_LOC_Os11g34210.2	0.1253	0.0112	2.4649	0.6669	0.0508	1035	118	Vitis sp.-O. sativa
XM_003632272.1_LOC_Os03g57950.1	0.1723	0.0141	3.6164	23.4867	0.0476	1001	618	Vitis sp.-O. sativa
XM_002281359.2_LOC_Os12g23180.1	0.0732	0.0103	4.0562	6.4983	0.0181	1053	2032	Vitis sp.-O. sativa
XM_002267116.1_LOC_Os04g31040.1	0.1584	0.0151	1.7608	0.2969	0.09	1017	1583	Vitis sp.-O. sativa
XM_002273007.1_LOC_Os05g22930.1	0.2263	0.0266	1.2283	0.2731	0.1843	1039	1748	Vitis sp.-O. sativa
XM_002265909.2_LOC_Os05g34320.2	0.1501	0.0202	2.313	3.4499	0.0649	958	1304	Vitis sp.-O. sativa
XM_002277776.2_LOC_Os01g03040.1	0.1996	0.0294	1.5823	0.3797	0.1261	1049	2013	Vitis sp.-O. sativa
XM_002276226.2_LOC_Os03g36540.1	0.0707	0.0099	3.5453	2.9905	0.0199	1050	667	Vitis sp.-O. sativa
XM_002281121.1_LOC_Os05g49610.1	0.2242	0.0186	4.2083	7.186	0.0533	885	756	Vitis sp.-O. sativa
XM_002272985.2_LOC_Os03g49200.1	0.2937	0.0249	2.091	1.3946	0.1404	992	687	Vitis sp.-O. sativa
XM_002265064.2_LOC_Os04g05050.1	0.0888	0.0103	4.0211	6.3494	0.0221	1000	268	Vitis sp.-O. sativa
XM_002268155.1_LOC_Os02g57090.1	0.2424	0.0164	2.8619	0.9919	0.0847	79	618	Vitis sp.-O. sativa
XM_002269304.1_LOC_Os01g68510.1	0.3671	0.0223	1.6959	0.2213	0.2165	1043	65	Vitis sp.-O. sativa
XM_002264259.2_LOC_Os11g13890.1	0.0471	0.0096	3.6948	5.1211	0.0127	1048	1505	Vitis sp.-O. sativa
XM_002277193.1_LOC_Os03g18110.1	0.1956	0.0227	3.7324	5.2491	0.0524	1007	173	Vitis sp.-O. sativa
XM_002280868.2_LOC_Os03g58540.1	0.1572	0.0159	1.7631	0.296	0.0892	891	688	Vitis sp.-O. sativa
XM_003631570.1_LOC_Os03g42130.1	0.1941	0.0292	3.2427	3.81	0.0599	759	14	Vitis sp.-O. sativa
XM_002280082.2_LOC_Os04g23890.2	0.1033	0.0097	4.4255	8.2985	0.0233	711	1835	Vitis sp.-O. sativa
XM_002268772.2_LOC_Os04g41340.1	0.0478	0.0116	2.1625	0.6881	0.0221	1049	1982	Vitis sp.-O. sativa
XM_002280191.2_LOC_Os03g47610.6	0.0827	0.0082	1.5063	0.171	0.0549	947	13	Vitis sp.-O. sativa
XM_002283449.1_LOC_Os01g62430.1	0.364	0.0425	2.3833	1.184	0.1527	358	4	Vitis sp.-O. sativa
XM_002277229.1_LOC_Os10g42700.1	0.288	0.0243	1.9808	0.4313	0.1454	1046	806	Vitis sp.-O. sativa
XM_002269848.1_LOC_Os11g43600.1	0.1103	0.012	1.8872	0.3605	0.0584	1049	1252	Vitis sp.-O. sativa
XM_002268308.2_LOC_Os01g73500.1	0.1931	0.0257	3.5272	4.5876	0.0547	1028	496	Vitis sp.-O. sativa
XM_002282107.2_LOC_Os03g11910.1	0.2338	0.0161	2.9472	4.431	0.0793	827	1	Vitis sp.-O. sativa
XM_003632278.1_LOC_Os03g06510.1	0.5189	0.0236	1.1713	0.0936	0.443	652	1482	Vitis sp.-O. sativa
XM_002276362.1_LOC_Os05g03000.2	0.179	0.0194	1.2103	0.2613	0.1479	1046	1837	Vitis sp.-O. sativa
XM_002270955.1_LOC_Os08g02850.1	0.1971	0.0209	3.8642	5.7251	0.051	886	112	Vitis sp.-O. sativa
XM_002275642.1_LOC_Os06g37080.1	0.1522	0.0203	3.5891	4.7777	0.0424	708	95	Vitis sp.-O. sativa
XM_002280991.1_LOC_Os05g04820.1	0.1115	0.0188	1.372	0.3082	0.0813	1003	709	Vitis sp.-O. sativa
XM_002272919.2_LOC_Os10g34170.1	0.2392	0.029	3.5042	4.5189	0.0682	43	1	Vitis sp.-O. sativa
XM_002278528.1_LOC_Os01g16650.1	0.1973	0.0253	3.3943	4.2057	0.0581	1019	1338	Vitis sp.-O. sativa
XM_002275239.1_LOC_Os03g21730.1	0.2759	0.0142	1.6998	0.1681	0.1623	1017	1569	Vitis sp.-O. sativa
XM_002282844.1_LOC_Os02g08490.1	0.1119	0.008	4.8113	10.7206	0.0233	26	4	Vitis sp.-O. sativa
XM_002283020.1_LOC_Os01g59150.1	0.0163	0.004	2.3835	0.6584	0.0068	1020	686	Vitis sp.-O. sativa
XM_002283899.1_LOC_Os06g39750.1	0.1442	0.0124	4.2059	7.1749	0.0343	760	684	Vitis sp.-O. sativa
XM_002264357.2_LOC_Os08g17390.1	0.2521	0.0213	4.0971	6.6766	0.0615	1053	938	Vitis sp.-O. sativa
XM_002283856.1_LOC_Os01g17170.1	0.0568	0.0083	3.9347	5.9976	0.0144	1035	1790	Vitis sp.-O. sativa
XM_002285188.2_LOC_Os01g08150.1	0.2632	0.028	3.6375	4.9319	0.0724	1014	1455	Vitis sp.-O. sativa
XM_002282393.2_LOC_Os01g03950.1	0.1404	0.015	3.9819	6.1874	0.0353	1022	1080	Vitis sp.-O. sativa
XM_002273696.2_LOC_Os10g42820.1	0.178	0.012	1.5415	0.1649	0.1154	997	561	Vitis sp.-O. sativa
XM_002277244.1_LOC_Os09g26810.1	0.135	0.0176	3.7595	5.3437	0.0359	1052	636	Vitis sp.-O. sativa
XM_002285145.2_LOC_Os05g33290.1	0.1469	0.0228	3.0054	11.4652	0.0489	1050	1826	Vitis sp.-O. sativa
XM_002285113.2_LOC_Os01g48690.1	0.398	0.0486	1.6248	0.4373	0.245	1047	680	Vitis sp.-O. sativa
XM_002281302.2_LOC_Os03g40540.1	0.2233	0.0202	1.7323	0.3153	0.1289	605	204	Vitis sp.-O. sativa
XM_002279763.2_LOC_Os01g47190.1	0.187	0.0217	2.3615	2.0766	0.0792	1031	221	Vitis sp.-O. sativa
XM_002283564.2_LOC_Os12g43660.1	0.3373	0.0293	3.7353	5.2593	0.0903	652	1	Vitis sp.-O. sativa
XM_002272774.2_LOC_Os03g06120.3	0.1611	0.0158	4.0993	6.6861	0.0393	928	1100	Vitis sp.-O. sativa
XM_002268858.2_LOC_Os02g49570.1	0.1542	0.012	1.6818	0.224	0.0917	784	918	Vitis sp.-O. sativa
XM_002285769.2_LOC_Os02g51620.1	0.2588	0.0177	1.6817	0.2341	0.1539	1022	461	Vitis sp.-O. sativa
XM_002284713.2_LOC_Os07g13170.2	0.1717	0.02	2.1398	0.6044	0.0802	85	565	Vitis sp.-O. sativa
XM_002274965.2_LOC_Os01g67240.1	0.175	0.0148	2.0222	0.3676	0.0865	78	486	Vitis sp.-O. sativa
XM_002267567.1_LOC_Os03g02820.1	0.2548	0.0223	2.0342	0.452	0.1252	705	660	Vitis sp.-O. sativa
XM_003631494.1_LOC_Os03g13930.1	0.1918	0.0165	1.8501	0.2931	0.1037	997	589	Vitis sp.-O. sativa
XM_002282219.1_LOC_Os05g44330.5	0.2629	0.0209	1.6777	0.5242	0.1567	973	380	Vitis sp.-O. sativa
XM_002271095.2_LOC_Os01g04900.1	0.1338	0.0135	1.5891	0.3618	0.0842	1041	1333	Vitis sp.-O. sativa
XM_002271886.2_LOC_Os03g40930.1	0.1253	0.0142	1.7539	0.4237	0.0715	1010	398	Vitis sp.-O. sativa
XM_002263030.2_LOC_Os01g10504.1	0.188	0.021	2.8833	1.797	0.0652	216	23	Vitis sp.-O. sativa
XM_002262603.1_LOC_Os01g68830.1	0.2005	0.0218	1.5757	0.2885	0.1273	1009	3	Vitis sp.-O. sativa
XM_002274108.2_LOC_Os03g29730.1	0.241	0.0242	1.7265	0.3308	0.1396	1048	1324	Vitis sp.-O. sativa
XM_002281054.1_LOC_Os02g56130.1	0.0641	0.0104	3.7145	5.1877	0.0173	994	1250	Vitis sp.-O. sativa
XM_002279779.1_LOC_Os08g02210.2	0.0969	0.0167	1.8101	0.4834	0.0535	1046	2010	Vitis sp.-O. sativa
XM_002278776.2_LOC_Os05g33570.1	0.1231	0.0085	1.6228	0.1567	0.0758	887	461	Vitis sp.-O. sativa
XM_002270743.2_LOC_Os12g42160.1	0.194	0.0141	1.4431	0.1596	0.1345	1014	542	Vitis sp.-O. sativa
XM_002284557.2_LOC_Os01g43580.1	0.1072	0.0106	4.2784	7.5276	0.025	692	627	Vitis sp.-O. sativa
XM_002267548.1_LOC_Os01g49200.1	0.2161	0.0147	3.3392	1.9451	0.0647	990	1476	Vitis sp.-O. sativa
XM_002284926.1_LOC_Os01g42520.1	0.1909	0.0177	3.8437	5.6481	0.0497	644	247	Vitis sp.-O. sativa
XM_002279206.1_LOC_Os05g49040.1	0.3631	0.0376	1.2361	0.2556	0.2938	1019	768	Vitis sp.-O. sativa
XM_002281090.1_LOC_Os11g02580.1	0.4063	0.0344	1.859	0.4186	0.2185	585	34	Vitis sp.-O. sativa
XM_002264605.1_LOC_Os07g46600.1	0.2239	0.0193	2.2868	0.611	0.0979	993	18	Vitis sp.-O. sativa
XM_002284903.1_LOC_Os05g33280.1	0.0939	0.015	3.7853	5.4351	0.0248	1052	1657	Vitis sp.-O. sativa
XM_002264397.2_LOC_Os12g01580.1	0.2559	0.0213	1.2846	0.212	0.1992	1023	1331	Vitis sp.-O. sativa
XM_002264928.2_LOC_Os08g06630.1	0.2474	0.0214	2.0042	0.4213	0.1235	1047	1751	Vitis sp.-O. sativa
XM_002271989.1_LOC_Os04g40530.1	0.1461	0.025	3.3626	4.1196	0.0434	1037	1879	Vitis sp.-O. sativa
XM_002278129.1_LOC_Os05g30750.5	0.0999	0.008	4.702	9.9697	0.0212	1022	1511	Vitis sp.-O. sativa
XM_002268581.1_LOC_Os02g58790.1	0.1616	0.0185	1.5248	0.4448	0.106	1001	1583	Vitis sp.-O. sativa
XM_002267480.1_LOC_Os12g08220.1	0.1953	0.0171	1.6806	0.2576	0.1162	1040	1915	Vitis sp.-O. sativa
XM_002281594.1_LOC_Os02g56540.1	0.1696	0.0174	1.5933	0.2655	0.1064	1016	1458	Vitis sp.-O. sativa
XM_002271811.2_LOC_Os03g07250.1	0.1846	0.0177	4.0327	6.3986	0.0458	1007	31	Vitis sp.-O. sativa
XM_002268197.1_LOC_Os08g32750.1	0.4121	0.0498	3.102	3.4778	0.1329	142	1	Vitis sp.-O. sativa
XM_002279768.2_LOC_Os11g39020.1	0.1522	0.0113	4.646	10.5789	0.0328	1000	1800	Vitis sp.-O. sativa
XM_002264622.2_LOC_Os01g60060.1	0.2869	0.0154	1.8179	0.2256	0.1578	820	115	Vitis sp.-O. sativa
XM_002279729.1_LOC_Os12g10320.1	0.274	0.0363	3.0324	3.3248	0.0904	1012	114	Vitis sp.-O. sativa
XM_002272665.1_LOC_Os04g53230.1	0.1203	0.0124	4.1471	6.901	0.029	1050	1074	Vitis sp.-O. sativa
XM_002279338.2_LOC_Os08g34210.1	0.0654	0.008	1.6884	0.4339	0.0387	946	822	Vitis sp.-O. sativa
XM_002276531.2_LOC_Os03g16050.1	0.0899	0.0108	3.9655	6.1207	0.0227	1049	1920	Vitis sp.-O. sativa
XM_002280114.2_LOC_Os01g50860.1	0.2441	0.0228	1.2101	0.2203	0.2017	1013	1362	Vitis sp.-O. sativa
XM_002282897.2_LOC_Os01g05080.1	0.0981	0.0176	1.9656	0.5632	0.0499	104	624	Vitis sp.-O. sativa
XM_002269578.2_LOC_Os06g46500.1	0.133	0.0115	1.7828	0.2569	0.0746	1020	507	Vitis sp.-O. sativa
XM_002276577.1_LOC_Os01g11340.1	0.1879	0.0197	3.6861	5.0916	0.051	983	473	Vitis sp.-O. sativa
XM_002276674.2_LOC_Os08g14450.1	0.3762	0.0319	1.6381	0.3089	0.2297	1050	1976	Vitis sp.-O. sativa
XM_002271839.2_LOC_Os09g09980.1	0.1601	0.0154	2.1814	0.5046	0.0734	975	528	Vitis sp.-O. sativa
XM_002263670.2_LOC_Os04g55180.1	0.192	0.0179	1.0326	0.1576	0.1859	1049	1938	Vitis sp.-O. sativa
XM_002265036.2_LOC_Os10g26400.2	0.3053	0.0323	2.0642	1.2813	0.1479	96	699	Vitis sp.-O. sativa
XM_002284434.2_LOC_Os12g38920.1	0.3022	0.0202	1.6549	0.2334	0.1826	1012	179	Vitis sp.-O. sativa
XM_002283206.1_LOC_Os12g38400.2	0.1492	0.0246	2.8413	2.9405	0.0525	926	931	Vitis sp.-O. sativa
XM_002284688.1_LOC_Os02g52650.1	0.1324	0.0184	2.5605	1.0437	0.0517	1048	1972	Vitis sp.-O. sativa
XM_002270198.1_LOC_Os12g13340.1	0.2908	0.0186	1.6397	0.2148	0.1774	964	8	Vitis sp.-O. sativa
XM_002267684.1_LOC_Os08g06110.3	0.1973	0.0274	1.2942	0.3614	0.1524	402	362	Vitis sp.-O. sativa
XM_002277476.2_LOC_Os06g21380.1	0.1846	0.0155	1.5506	0.2065	0.119	631	1582	Vitis sp.-O. sativa
XM_002265876.2_LOC_Os09g15170.1	0.1448	0.0124	1.6869	0.3029	0.0859	898	715	Vitis sp.-O. sativa
XM_002274275.2_LOC_Os02g57670.1	0.1937	0.026	1.9698	1.2616	0.0984	1048	524	Vitis sp.-O. sativa
XM_002281410.1_LOC_Os05g38570.1	0.188	0.016	1.4965	0.1791	0.1256	1002	1663	Vitis sp.-O. sativa
XM_003635251.1_LOC_Os08g37940.1	0.153	0.0196	3.7179	39.716	0.0411	1050	1164	Vitis sp.-O. sativa
XM_002279200.2_LOC_Os08g39300.1	0.1034	0.0136	3.9188	5.935	0.0264	1032	1684	Vitis sp.-O. sativa
XM_002278383.1_LOC_Os07g05000.1	0.1146	0.0138	1.5458	0.2384	0.0741	1043	1925	Vitis sp.-O. sativa
XM_002270390.2_LOC_Os04g48490.1	0.2351	0.0226	3.6513	4.9765	0.0644	1020	1267	Vitis sp.-O. sativa
XM_002267392.2_LOC_Os01g65380.1	0.2666	0.0247	2.0376	1.069	0.1308	526	1163	Vitis sp.-O. sativa
XM_002273562.2_LOC_Os02g10020.1	0.2476	0.0262	3.63	4.3657	0.0682	733	1467	Vitis sp.-O. sativa
XM_002265848.1_LOC_Os01g11946.1	0.1607	0.0124	1.6255	0.2085	0.0988	1047	1850	Vitis sp.-O. sativa
XM_002279153.2_LOC_Os09g16920.1	0.2128	0.0239	2.5671	1.1372	0.0829	923	560	Vitis sp.-O. sativa
XM_002268656.2_LOC_Os01g02580.1	0.2632	0.0265	1.3401	0.2249	0.1964	953	494	Vitis sp.-O. sativa
XM_002274103.1_LOC_Os04g56400.1	0.0644	0.0091	1.8398	0.3236	0.035	1003	1617	Vitis sp.-O. sativa
XM_002285626.1_LOC_Os03g12530.1	0.1331	0.0143	1.3511	0.2538	0.0985	216	286	Vitis sp.-O. sativa
XM_002284703.2_LOC_Os08g42590.3	0.2562	0.0227	1.7525	0.3226	0.1462	998	606	Vitis sp.-O. sativa
XM_002265216.1_LOC_Os11g16550.1	0.2076	0.0278	3.2856	3.9178	0.0632	1045	1102	Vitis sp.-O. sativa
XM_002268945.2_LOC_Os04g56470.1	0.2364	0.0203	4.1635	6.9763	0.0568	864	323	Vitis sp.-O. sativa
XM_002275091.1_LOC_Os01g15900.1	0.3259	0.0353	1.3944	0.439	0.2337	1003	173	Vitis sp.-O. sativa
XM_002275807.2_LOC_Os06g45480.1	0.2455	0.0227	1.6851	0.2985	0.1457	104	579	Vitis sp.-O. sativa
XM_002272469.1_LOC_Os09g07480.1	0.2313	0.0298	2.5202	3.7533	0.0918	1004	1356	Vitis sp.-O. sativa
XM_002276073.1_LOC_Os07g43390.1	0.2434	0.0165	1.7486	0.526	0.1392	627	577	Vitis sp.-O. sativa
XM_002268673.1_LOC_Os05g50930.1	0.2676	0.0269	3.671	5.0414	0.0729	661	1350	Vitis sp.-O. sativa
XM_002284220.2_LOC_Os08g25900.1	0.132	0.0209	1.9821	1.6498	0.0666	1051	970	Vitis sp.-O. sativa
XM_002273514.1_LOC_Os01g05840.2	0.2038	0.0188	4.0907	6.6485	0.0498	1005	6	Vitis sp.-O. sativa
XM_002275958.2_LOC_Os10g35810.1	0.0828	0.0158	1.5749	0.3459	0.0526	1045	101	Vitis sp.-O. sativa
XM_002264057.2_LOC_Os05g01610.1	0.1806	0.0112	1.7574	0.2112	0.1028	354	405	Vitis sp.-O. sativa
XM_002284849.1_LOC_Os01g08260.1	0.1394	0.011	2.206	1.1576	0.0632	1011	795	Vitis sp.-O. sativa
XM_002281408.1_LOC_Os03g07960.1	0.1929	0.0278	3.2795	3.1016	0.0588	1046	1024	Vitis sp.-O. sativa
XM_002275959.1_LOC_Os02g49790.1	0.2021	0.0175	2.8729	1.1833	0.0703	906	24	Vitis sp.-O. sativa
XM_002269430.2_LOC_Os07g36940.1	0.2092	0.0141	3.5976	2.7716	0.0582	43	24	Vitis sp.-O. sativa
XM_002279275.2_LOC_Os03g12020.1	0.1649	0.022	3.6572	4.9958	0.0451	1047	715	Vitis sp.-O. sativa
XM_002279502.1_LOC_Os01g60830.1	0.1501	0.024	1.7621	0.4878	0.0852	958	1784	Vitis sp.-O. sativa
XM_002283550.2_LOC_Os03g59110.1	0.3705	0.0287	1.992	0.4302	0.186	83	73	Vitis sp.-O. sativa
XM_002284579.2_LOC_Os05g02670.1	0.178	0.0099	1.7396	0.1783	0.1023	144	425	Vitis sp.-O. sativa
XM_002283324.2_LOC_Os09g25560.1	0.2793	0.0232	1.9124	0.3654	0.1461	98	514	Vitis sp.-O. sativa
XM_002277614.1_LOC_Os03g36750.1	0.0753	0.0121	3.8817	5.7913	0.0194	1052	1960	Vitis sp.-O. sativa
XM_002285774.2_LOC_Os08g31410.5	0.1744	0.0125	1.6753	0.3595	0.1041	816	1180	Vitis sp.-O. sativa
XM_002283571.1_LOC_Os10g35580.1	0.1615	0.0193	2.5765	1.1168	0.0627	1012	1450	Vitis sp.-O. sativa
XM_002273165.2_LOC_Os02g10390.1	0.1226	0.0157	3.7119	5.1787	0.033	1039	1035	Vitis sp.-O. sativa
XM_002277155.1_LOC_Os10g42780.1	0.1954	0.018	1.3859	0.2443	0.141	1044	649	Vitis sp.-O. sativa
XM_002279998.2_LOC_Os03g08080.1	0.1545	0.0281	3.2991	3.9523	0.0468	1042	655	Vitis sp.-O. sativa
XM_002278915.2_LOC_Os06g13660.1	0.1597	0.0097	2.2906	0.3748	0.0697	1044	2036	Vitis sp.-O. sativa
XM_002284628.1_LOC_Os04g51000.1	0.1159	0.0178	3.4398	4.3326	0.0337	81	33	Vitis sp.-O. sativa
XM_002285625.2_LOC_Os01g14140.1	0.293	0.0407	3.2074	3.7235	0.0914	1015	1325	Vitis sp.-O. sativa
XM_002263116.1_LOC_Os03g08550.1	0.2238	0.0157	1.5769	0.1963	0.1419	924	272	Vitis sp.-O. sativa
XM_003632279.1_LOC_Os03g06520.1	0.1573	0.0117	4.4724	8.5606	0.0352	1027	675	Vitis sp.-O. sativa
XM_002270987.2_LOC_Os01g56320.1	0.1693	0.0113	1.7657	0.2072	0.0959	988	1454	Vitis sp.-O. sativa
XM_002270420.2_LOC_Os08g16010.1	0.2581	0.029	1.9317	1.3269	0.1336	1023	81	Vitis sp.-O. sativa
XM_002284736.2_LOC_Os03g07300.1	0.0502	0.01	1.5698	0.5591	0.032	1017	1975	Vitis sp.-O. sativa
XM_002272536.1_LOC_Os03g19560.1	0.1609	0.0141	1.9225	0.3423	0.0837	1002	1499	Vitis sp.-O. sativa
XM_002284364.2_LOC_Os11g47460.1	0.1294	0.0231	3.4413	4.3367	0.0376	788	6	Vitis sp.-O. sativa
XM_002268108.1_LOC_Os11g05290.1	0.3377	0.0457	3.1703	3.635	0.1065	928	537	Vitis sp.-O. sativa
XM_002285580.2_LOC_Os01g54540.1	0.103	0.0168	3.5175	4.5586	0.0293	1043	469	Vitis sp.-O. sativa
XM_002275770.1_LOC_Os02g44654.2	0.1458	0.0207	3.4985	4.5021	0.0417	1016	1183	Vitis sp.-O. sativa
XM_002264101.2_LOC_Os01g50040.1	0.2706	0.0239	1.4601	0.2296	0.1853	797	452	Vitis sp.-O. sativa
XM_002278183.2_LOC_Os05g34700.1	0.1533	0.0256	3.2722	3.8838	0.0469	1002	1291	Vitis sp.-O. sativa
XM_002285763.2_LOC_Os08g31750.1	0.3092	0.0268	1.5977	0.4612	0.1935	1044	1723	Vitis sp.-O. sativa
XM_002285877.2_LOC_Os07g32660.1	0.211	0.0286	3.4388	4.3298	0.0613	86	952	Vitis sp.-O. sativa
XM_002271976.1_LOC_Os03g11230.1	0.1887	0.0314	3.1585	3.6073	0.0597	1048	1337	Vitis sp.-O. sativa
XM_002281817.2_LOC_Os05g48160.1	0.107	0.0215	3.3031	27.3427	0.0324	1046	1314	Vitis sp.-O. sativa
XM_002276126.2_LOC_Os01g60330.1	0.2081	0.0146	2.8053	3.3232	0.0742	1024	1257	Vitis sp.-O. sativa
XM_002271651.2_LOC_Os03g39610.1	0.0279	0.0072	3.7758	5.4011	0.0074	1001	1082	Vitis sp.-O. sativa
XM_002273162.2_LOC_Os02g15810.1	0.1558	0.0266	2.9775	3.2091	0.0523	1001	1468	Vitis sp.-O. sativa
XM_002273536.2_LOC_Os02g03720.1	0.1809	0.026	1.9825	0.5687	0.0913	1042	1875	Vitis sp.-O. sativa
XM_002269641.2_LOC_Os06g42020.1	0.1332	0.0135	1.6457	0.261	0.0809	999	1067	Vitis sp.-O. sativa
XM_002275900.2_LOC_Os06g09610.1	0.1022	0.018	3.3873	4.1865	0.0302	1048	1451	Vitis sp.-O. sativa
XM_002283083.2_LOC_Os06g36560.1	0.136	0.0151	3.8721	5.755	0.0351	608	125	Vitis sp.-O. sativa
XM_002264991.2_LOC_Os12g10850.1	0.3175	0.0256	2.6578	3.2105	0.1195	600	528	Vitis sp.-O. sativa
XM_002274369.2_LOC_Os08g04300.1	0.322	0.0309	1.8237	0.4056	0.1766	757	18	Vitis sp.-O. sativa
XM_002266445.2_LOC_Os02g27810.1	0.1444	0.0265	1.2039	0.3485	0.1199	984	549	Vitis sp.-O. sativa
XM_002283315.2_LOC_Os08g27010.1	0.1056	0.0167	1.9251	0.5122	0.0548	1031	1974	Vitis sp.-O. sativa
XM_002273708.2_LOC_Os06g46670.2	0.2592	0.0142	1.6163	0.1738	0.1604	1022	648	Vitis sp.-O. sativa
XM_002278068.2_LOC_Os07g05820.2	0.0853	0.0109	1.9726	0.3794	0.0432	1046	1883	Vitis sp.-O. sativa
XM_002284946.1_LOC_Os04g38940.1	0.137	0.0181	1.6275	0.2999	0.0842	589	560	Vitis sp.-O. sativa
XM_002282431.2_LOC_Os02g02040.1	0.3854	0.0387	2.1097	0.5948	0.1827	994	165	Vitis sp.-O. sativa
XM_002264079.2_LOC_Os01g47400.1	0.2088	0.0198	3.9087	5.8956	0.0534	955	519	Vitis sp.-O. sativa
XM_002282641.2_LOC_Os08g41090.1	0.2097	0.0223	1.4385	0.2603	0.1458	1049	542	Vitis sp.-O. sativa
XM_002263472.2_LOC_Os01g40640.1	0.1959	0.0218	2.3046	0.7419	0.085	1035	410	Vitis sp.-O. sativa
XM_002266687.2_LOC_Os04g36720.1	0.2395	0.0184	1.8501	0.2786	0.1294	1036	1215	Vitis sp.-O. sativa
XM_002282926.2_LOC_Os09g31230.1	0.2604	0.0165	2.8586	4.5367	0.0911	999	196	Vitis sp.-O. sativa
XM_002281750.1_LOC_Os09g27580.1	0.1872	0.0134	1.9549	0.589	0.0958	59	521	Vitis sp.-O. sativa
XM_003633808.1_LOC_Os05g41750.1	0.1955	0.0149	2.9936	1.3318	0.0653	1002	1392	Vitis sp.-O. sativa
XM_002282042.1_LOC_Os04g01650.1	0.4058	0.0342	1.3991	0.3084	0.29	215	351	Vitis sp.-O. sativa
XM_002262945.1_LOC_Os03g02460.1	0.2096	0.0244	3.6745	5.0529	0.057	80	414	Vitis sp.-O. sativa
XM_002276727.2_LOC_Os03g61030.1	0.3226	0.0367	1.3519	0.2761	0.2386	1039	302	Vitis sp.-O. sativa
XM_002263688.2_LOC_Os02g47020.1	0.0605	0.009	2.1874	0.5291	0.0276	1049	1833	Vitis sp.-O. sativa
XM_002284910.1_LOC_Os01g48990.1	0.181	0.017	1.4478	0.1984	0.125	1047	1323	Vitis sp.-O. sativa
XM_002284853.1_LOC_Os06g14370.1	0.2273	0.0345	2.02	0.8254	0.1125	906	78	Vitis sp.-O. sativa
XM_002278771.2_LOC_Os08g29370.1	0.1123	0.012	2.6059	0.8597	0.0431	1046	1270	Vitis sp.-O. sativa
XM_002270751.2_LOC_Os11g05260.1	0.219	0.017	2.0008	0.3683	0.1095	1047	1743	Vitis sp.-O. sativa
XM_002273882.1_LOC_Os02g48190.1	0.1983	0.0163	4.0612	6.52	0.0488	1011	222	Vitis sp.-O. sativa
XM_002271810.2_LOC_Os10g25780.1	0.1202	0.0102	2.9584	1.2428	0.0406	985	1388	Vitis sp.-O. sativa
XM_002280730.2_LOC_Os04g55800.1	0.1734	0.0125	2.0855	0.3311	0.0831	1043	742	Vitis sp.-O. sativa
XM_002270949.1_LOC_Os03g63360.1	0.2462	0.026	1.4913	0.2442	0.1651	1042	1747	Vitis sp.-O. sativa
XM_002269574.2_LOC_Os01g54620.1	0.1022	0.0076	1.6591	0.1713	0.0616	1017	327	Vitis sp.-O. sativa
XM_002270967.2_LOC_Os05g04070.1	0.2554	0.0278	1.7165	0.7231	0.1488	1036	1785	Vitis sp.-O. sativa
XM_003632028.1_LOC_Os03g15710.1	0.2576	0.0198	3.5172	2.7096	0.0732	8	45	Vitis sp.-O. sativa
XM_002275513.1_LOC_Os02g14840.1	0.2439	0.016	1.5909	0.1936	0.1533	1008	647	Vitis sp.-O. sativa
XM_002271034.2_LOC_Os02g49680.1	0.2601	0.0249	4.0125	6.3136	0.0648	1046	1618	Vitis sp.-O. sativa
XM_002276114.2_LOC_Os08g40170.1	0.1303	0.0148	3.9585	6.0924	0.0329	1017	1495	Vitis sp.-O. sativa
XM_002282073.1_LOC_Os03g19520.2	0.3164	0.016	2.0938	0.7689	0.1511	1007	874	Vitis sp.-O. sativa
XM_002274413.2_LOC_Os03g06940.1	0.1774	0.0108	1.7144	0.1907	0.1035	1021	599	Vitis sp.-O. sativa
XM_002277205.2_LOC_Os09g30466.1	0.1925	0.0189	2.0121	0.4324	0.0957	91	30	Vitis sp.-O. sativa
XM_002271607.2_LOC_Os01g10890.1	0.1482	0.0136	2.2435	0.5189	0.0661	740	1538	Vitis sp.-O. sativa
XM_002267559.2_LOC_Os09g33680.1	0.3201	0.0263	2.7807	1.2745	0.1151	885	543	Vitis sp.-O. sativa
XM_002270234.2_LOC_Os01g69950.1	0.1901	0.0268	1.6951	0.4558	0.1122	1046	739	Vitis sp.-O. sativa
XM_002275334.1_LOC_Os01g55190.1	0.1746	0.0173	4.0325	6.3976	0.0433	1002	1500	Vitis sp.-O. sativa
XM_002281715.1_LOC_Os02g56520.1	0.2689	0.0171	2.279	0.5011	0.118	1012	1506	Vitis sp.-O. sativa
XM_003631582.1_LOC_Os07g39350.1	0.172	0.0184	3.782	5.4233	0.0455	216	4	Vitis sp.-O. sativa
XM_003634648.1_LOC_Os08g04500.1	0.4398	0.0419	1.6131	0.336	0.2726	680	445	Vitis sp.-O. sativa
XM_002277381.1_LOC_Os03g14080.1	0.074	0.0088	4.2276	7.2785	0.0175	1003	1135	Vitis sp.-O. sativa
XM_003632768.1_LOC_Os04g55230.1	0.2337	0.0109	1.4849	0.1188	0.1574	874	788	Vitis sp.-O. sativa
XM_002284571.2_LOC_Os11g08670.1	0.1857	0.0115	1.71	0.1982	0.1086	953	1672	Vitis sp.-O. sativa
XM_002273521.1_LOC_Os09g38772.1	0.2102	0.0209	1.6163	0.2752	0.1301	939	124	Vitis sp.-O. sativa
XM_002262798.1_LOC_Os05g34630.1	0.1639	0.0215	2.2399	0.6719	0.0732	1046	1822	Vitis sp.-O. sativa
XM_002283821.1_LOC_Os12g05120.1	0.2166	0.0237	3.7665	5.3681	0.0575	1022	836	Vitis sp.-O. sativa
XM_002282507.2_LOC_Os04g37619.1	0.1574	0.0123	1.4768	0.1645	0.1066	1050	1388	Vitis sp.-O. sativa
XM_002271037.2_LOC_Os06g50930.1	0.2511	0.037	1.337	0.4739	0.1878	1018	512	Vitis sp.-O. sativa
XM_002274231.2_LOC_Os02g47150.1	0.1584	0.0083	2.9606	0.8229	0.0535	1020	573	Vitis sp.-O. sativa
XM_002270081.1_LOC_Os02g05830.1	0.2624	0.0337	3.212	3.7348	0.0817	82	533	Vitis sp.-O. sativa
XM_002283377.2_LOC_Os10g01110.1	0.2724	0.0326	3.3862	4.1835	0.0804	1034	562	Vitis sp.-O. sativa
XM_002278276.2_LOC_Os09g10750.1	0.2499	0.0284	2.0564	0.5648	0.1215	1045	1397	Vitis sp.-O. sativa
XM_002285430.1_LOC_Os04g45720.1	0.3043	0.0224	4.2037	7.1646	0.0724	216	1101	Vitis sp.-O. sativa
XM_003634737.1_LOC_Os05g49970.1	0.1407	0.0139	1.5923	0.2416	0.0883	85	1901	Vitis sp.-O. sativa
XM_003635513.1_LOC_Os03g56270.1	0.1636	0.0101	4.8097	10.7091	0.034	1009	493	Vitis sp.-O. sativa
XM_002278010.2_LOC_Os04g47290.2	0.3019	0.0221	1.4325	0.1905	0.2107	1044	1717	Vitis sp.-O. sativa
XM_002266780.2_LOC_Os06g48060.1	0.1809	0.0212	3.8545	5.6884	0.0469	98	494	Vitis sp.-O. sativa
XM_002267851.1_LOC_Os08g19610.2	0.2114	0.029	1.5581	0.3365	0.1356	1020	1241	Vitis sp.-O. sativa
XM_002264180.1_LOC_Os09g04440.1	0.1898	0.0117	1.6195	0.1637	0.1172	513	1027	Vitis sp.-O. sativa
XM_002267660.2_LOC_Os01g65690.1	0.242	0.0278	3.6198	4.8748	0.0669	73	155	Vitis sp.-O. sativa
XM_002268923.2_LOC_Os12g10670.1	0.2449	0.0161	1.4105	0.1612	0.1736	1014	1336	Vitis sp.-O. sativa
XM_002275380.2_LOC_Os09g32320.1	0.3208	0.026	1.7567	0.664	0.1826	1015	1430	Vitis sp.-O. sativa
XM_002268234.1_LOC_Os02g35150.1	0.1432	0.0169	2.0993	0.6092	0.0682	37	3	Vitis sp.-O. sativa
XM_002264585.2_LOC_Os04g52310.1	0.2751	0.0282	1.1922	0.18	0.2307	673	333	Vitis sp.-O. sativa
XM_002283203.2_LOC_Os01g74110.1	0.1239	0.0223	3.4347	4.318	0.0361	747	23	Vitis sp.-O. sativa
XM_002271131.2_LOC_Os06g24730.1	0.1603	0.0152	1.4625	0.3308	0.1096	799	394	Vitis sp.-O. sativa
XM_002285853.2_LOC_Os01g66110.1	0.1618	0.0121	2.0813	0.374	0.0777	436	389	Vitis sp.-O. sativa
XM_002279968.2_LOC_Os01g63540.1	0.1883	0.0147	4.227	7.2758	0.0445	715	141	Vitis sp.-O. sativa
XM_002269380.1_LOC_Os01g07800.2	0.1357	0.0246	3.3485	4.0819	0.0405	941	1789	Vitis sp.-O. sativa
XM_002272024.1_LOC_Os01g68330.1	0.1598	0.0152	2.5032	0.8092	0.0638	825	1401	Vitis sp.-O. sativa
XM_002276646.1_LOC_Os07g37110.1	0.1824	0.016	2.896	5.661	0.063	192	446	Vitis sp.-O. sativa
XM_002283533.2_LOC_Os04g57310.1	0.1594	0.0255	1.0818	0.2802	0.1473	1026	1684	Vitis sp.-O. sativa
XM_002279791.2_LOC_Os09g35630.1	0.2736	0.0286	3.4808	4.4503	0.0786	957	461	Vitis sp.-O. sativa
XM_002268024.2_LOC_Os08g07060.1	0.1427	0.023	1.4917	0.3485	0.0957	1039	1901	Vitis sp.-O. sativa
XM_002280033.1_LOC_Os06g10230.1	0.1303	0.0089	2.1245	0.3001	0.0614	84	1178	Vitis sp.-O. sativa
XM_002284948.2_LOC_Os06g39690.1	0.2237	0.02	1.4362	0.2107	0.1557	1031	1810	Vitis sp.-O. sativa
XM_002275152.2_LOC_Os08g06530.1	0.1095	0.0169	2.0101	1.1223	0.0545	1048	2024	Vitis sp.-O. sativa
XM_002272259.2_LOC_Os02g15900.1	0.1496	0.0258	2.4068	1.2577	0.0622	1048	672	Vitis sp.-O. sativa
XM_002274645.2_LOC_Os12g04260.1	0.1786	0.016	1.616	0.4846	0.1105	1035	1201	Vitis sp.-O. sativa
XM_002282484.2_LOC_Os08g44400.1	0.181	0.0191	1.7291	0.3222	0.1047	1042	1895	Vitis sp.-O. sativa
XM_002273432.2_LOC_Os02g31030.2	0.1977	0.0189	3.9982	6.2541	0.0495	806	1	Vitis sp.-O. sativa
XM_002285629.2_LOC_Os12g17320.1	0.1349	0.0147	3.1721	1.9726	0.0425	1043	1961	Vitis sp.-O. sativa
XM_002274326.2_LOC_Os04g46610.2	0.2487	0.0328	2.2573	0.8868	0.1102	996	1017	Vitis sp.-O. sativa
XM_002268123.2_LOC_Os04g36062.1	0.2054	0.0164	2.6473	4.0908	0.0776	1001	1784	Vitis sp.-O. sativa
XM_002272004.2_LOC_Os01g61080.1	0.1194	0.0223	3.2985	3.9508	0.0362	95	16	Vitis sp.-O. sativa
XM_002273839.2_LOC_Os01g61160.1	0.1715	0.0147	4.2987	7.6293	0.0399	1003	320	Vitis sp.-O. sativa
XM_002275588.1_LOC_Os07g36080.1	0.2042	0.0276	1.6529	0.4129	0.1235	1034	1109	Vitis sp.-O. sativa
XM_003633114.1_LOC_Os06g43930.1	0.1925	0.0158	4.2182	7.2336	0.0456	732	13	Vitis sp.-O. sativa
XM_002277610.2_LOC_Os01g19480.1	0.1781	0.0173	1.6118	0.2453	0.1105	1004	610	Vitis sp.-O. sativa
XM_002276796.2_LOC_Os04g34460.1	0.1604	0.0239	3.2933	3.9375	0.0487	1045	984	Vitis sp.-O. sativa
XM_002267690.2_LOC_Os11g07020.1	0.0589	0.0088	1.5426	0.3281	0.0382	1049	1443	Vitis sp.-O. sativa
XM_002266581.2_LOC_Os02g57030.1	0.2533	0.0258	1.4566	0.248	0.1739	1047	1922	Vitis sp.-O. sativa
XM_002273102.2_LOC_Os05g40180.1	0.157	0.0158	4.0532	6.4857	0.0387	1042	1770	Vitis sp.-O. sativa
XM_002280386.1_LOC_Os02g45460.1	0.2474	0.0332	1.6931	0.4395	0.1461	1044	1748	Vitis sp.-O. sativa
XM_002279194.2_LOC_Os03g03260.1	0.2064	0.0233	3.5901	4.7807	0.0575	1015	760	Vitis sp.-O. sativa
XM_002277870.1_LOC_Os07g38960.1	0.0563	0.0108	3.5286	4.5918	0.016	1048	1629	Vitis sp.-O. sativa
XM_002269634.1_LOC_Os03g52239.1	0.0983	0.0191	3.3323	4.0389	0.0295	216	453	Vitis sp.-O. sativa
XM_002282843.2_LOC_Os04g51792.1	0.199	0.0259	1.466	0.2789	0.1357	1052	1857	Vitis sp.-O. sativa
XM_002269998.1_LOC_Os06g49060.1	0.1992	0.0181	2.1729	0.4903	0.0917	953	599	Vitis sp.-O. sativa
XM_002264201.2_LOC_Os03g62510.1	0.1391	0.0118	1.5785	0.3288	0.0881	1035	1904	Vitis sp.-O. sativa
XM_003635230.1_LOC_Os10g29470.1	0.28	0.022	4.1343	6.8428	0.0677	216	1169	Vitis sp.-O. sativa
XM_003632727.1_LOC_Os08g35090.1	0.2128	0.0139	4.589	9.2495	0.0464	1008	488	Vitis sp.-O. sativa
XM_002263134.1_LOC_Os03g54160.1	0.1571	0.0213	3.4954	4.4929	0.0449	972	3	Vitis sp.-O. sativa
XM_002265922.2_LOC_Os02g42960.1	0.0722	0.0133	3.7487	5.3055	0.0193	1046	1860	Vitis sp.-O. sativa
XM_002285475.1_LOC_Os03g01600.1	0.2254	0.0204	2.1756	0.5615	0.1036	160	3	Vitis sp.-O. sativa
XM_002271840.2_LOC_Os02g38020.1	0.127	0.0125	0.989	0.0993	0.1284	1011	1986	Vitis sp.-O. sativa
XM_002277677.1_LOC_Os03g62090.1	0.0866	0.0063	1.6411	0.1506	0.0528	965	536	Vitis sp.-O. sativa
XM_002265338.2_LOC_Os06g51520.1	0.2944	0.0271	4.1398	8.6299	0.0711	1019	90	Vitis sp.-O. sativa
XM_002285193.1_LOC_Os02g41780.1	0.1739	0.0173	1.7613	0.4937	0.0987	1019	308	Vitis sp.-O. sativa
XM_002275727.2_LOC_Os05g33100.1	0.2343	0.0299	1.0768	0.2636	0.2176	972	384	Vitis sp.-O. sativa
XM_002280004.1_LOC_Os07g44330.1	0.1218	0.0149	1.7657	0.36	0.069	992	768	Vitis sp.-O. sativa
XM_002284143.1_LOC_Os05g44340.1	0.1088	0.008	4.7937	10.596	0.0227	616	1	Vitis sp.-O. sativa
XM_002268071.1_LOC_Os06g43800.1	0.1694	0.0194	1.4896	0.273	0.1137	1027	1781	Vitis sp.-O. sativa
XM_002264564.2_LOC_Os05g32110.1	0.1554	0.0138	1.6963	0.2543	0.0916	871	636	Vitis sp.-O. sativa
XM_002277369.2_LOC_Os02g08140.1	0.2347	0.0201	1.4334	0.2048	0.1638	526	1812	Vitis sp.-O. sativa
XM_002282508.2_LOC_Os02g33020.1	0.1915	0.0224	2.1607	0.6338	0.0886	1038	959	Vitis sp.-O. sativa
XM_002273418.1_LOC_Os08g34280.1	0.1658	0.0164	3.9723	6.1483	0.0417	879	116	Vitis sp.-O. sativa
XM_002265009.2_LOC_Os03g10060.1	0.081	0.0186	2.3756	1.2263	0.0341	1052	641	Vitis sp.-O. sativa
XM_002268416.1_LOC_Os07g48610.1	0.3757	0.0333	3.9247	5.9581	0.0957	890	676	Vitis sp.-O. sativa
XM_002267751.2_LOC_Os05g39770.1	0.1153	0.0115	2.2933	0.5245	0.0503	718	122	Vitis sp.-O. sativa
XM_002284879.2_LOC_Os03g24460.2	0.1247	0.0122	4.2227	7.255	0.0295	673	7	Vitis sp.-O. sativa
XM_002285797.1_LOC_Os03g49710.1	0.1841	0.0281	3.3771	4.1585	0.0545	1049	380	Vitis sp.-O. sativa
XM_002278197.1_LOC_Os03g19080.3	0.4324	0.0268	2.5304	2.5442	0.1709	1017	1512	Vitis sp.-O. sativa
XM_002274578.2_LOC_Os09g36130.1	0.1905	0.0194	1.3954	0.22	0.1365	1051	1090	Vitis sp.-O. sativa
XM_002274958.2_LOC_Os02g46970.1	0.1178	0.0123	4.0923	6.6555	0.0288	99	337	Vitis sp.-O. sativa
XM_003632862.1_LOC_Os08g14440.1	0.1507	0.019	1.7184	0.3594	0.0877	1049	1821	Vitis sp.-O. sativa
XM_002268888.1_LOC_Os05g35410.1	0.1962	0.0155	2.786	0.9838	0.0704	625	22	Vitis sp.-O. sativa
XM_002276177.2_LOC_Os04g54940.1	0.15	0.0176	3.7771	5.4056	0.0397	949	1367	Vitis sp.-O. sativa
XM_002278027.2_LOC_Os01g36460.1	0.0967	0.0183	3.1202	3.5189	0.031	1006	393	Vitis sp.-O. sativa
XM_002285433.2_LOC_Os02g57010.1	0.1329	0.0202	3.5965	4.8007	0.037	1051	597	Vitis sp.-O. sativa
XM_002283614.2_LOC_Os03g55930.1	0.1509	0.0237	3.5129	4.5447	0.043	1049	559	Vitis sp.-O. sativa
XM_003632667.1_LOC_Os03g58040.1	0.0748	0.0095	1.888	0.7407	0.0396	44	204	Vitis sp.-O. sativa
XM_002285403.2_LOC_Os04g43200.1	0.2378	0.0257	2.9784	1.9101	0.0798	96	1	Vitis sp.-O. sativa
XM_002263888.2_LOC_Os03g02830.1	0.2234	0.0207	2.9372	1.5474	0.0761	38	335	Vitis sp.-O. sativa
XM_002274325.1_LOC_Os02g04170.1	0.162	0.0125	2.1389	1.0091	0.0757	715	494	Vitis sp.-O. sativa
XM_002281245.2_LOC_Os02g51570.1	0.1453	0.026	3.1049	2.8199	0.0468	1039	1189	Vitis sp.-O. sativa
XM_002277911.2_LOC_Os01g64820.1	0.1772	0.0091	1.6227	0.1438	0.1092	1009	1488	Vitis sp.-O. sativa
XM_002279558.2_LOC_Os01g17240.1	0.0965	0.0109	1.2208	0.185	0.079	1023	1856	Vitis sp.-O. sativa
XM_002283663.1_LOC_Os01g31690.1	0.0886	0.0118	3.8596	5.7076	0.023	1048	1300	Vitis sp.-O. sativa
XM_002264394.1_LOC_Os03g62780.1	0.2295	0.0226	1.4704	0.2352	0.156	1046	1947	Vitis sp.-O. sativa
XM_002277132.2_LOC_Os01g68450.1	0.2216	0.0241	2.341	0.782	0.0947	1049	1849	Vitis sp.-O. sativa
XM_002277511.2_LOC_Os02g46680.1	0.1399	0.0078	5.054	12.5977	0.0277	803	1099	Vitis sp.-O. sativa
XM_002283930.2_LOC_Os02g22260.1	0.2232	0.0281	1.5604	0.335	0.143	1030	737	Vitis sp.-O. sativa
XM_003635567.1_LOC_Os03g15050.1	0.0493	0.0082	3.6378	3.8792	0.0136	214	561	Vitis sp.-O. sativa
XM_002263758.2_LOC_Os06g40640.1	0.1327	0.0207	3.2551	3.8409	0.0408	1047	1838	Vitis sp.-O. sativa
XM_002283397.2_LOC_Os02g54980.1	0.2013	0.0155	4.3544	7.9163	0.0462	667	1111	Vitis sp.-O. sativa
XM_002281207.1_LOC_Os02g51540.1	0.3461	0.0258	1.4667	0.217	0.236	97	264	Vitis sp.-O. sativa
XM_002276963.1_LOC_Os04g49570.2	0.3106	0.0164	1.505	0.15	0.2064	210	1271	Vitis sp.-O. sativa
XM_003633608.1_LOC_Os03g48920.1	0.0988	0.0162	1.722	0.3779	0.0574	1031	809	Vitis sp.-O. sativa
XM_002272466.2_LOC_Os12g07190.1	0.1538	0.0141	1.9738	0.3559	0.0779	89	1566	Vitis sp.-O. sativa
XM_002275836.2_LOC_Os04g20164.1	0.1474	0.0137	4.1423	6.879	0.0356	982	329	Vitis sp.-O. sativa
XM_002269750.1_LOC_Os06g48650.2	0.1692	0.0113	2.263	0.9994	0.0748	1011	1180	Vitis sp.-O. sativa
XM_002283772.1_LOC_Os07g48770.1	0.1106	0.0168	1.434	0.4744	0.0772	584	134	Vitis sp.-O. sativa
XM_002279621.2_LOC_Os03g54040.1	0.1614	0.0202	3.8397	5.6332	0.042	1046	390	Vitis sp.-O. sativa
XM_002282084.2_LOC_Os08g41460.2	0.156	0.018	3.0609	10.7636	0.051	1052	1972	Vitis sp.-O. sativa
XM_002265861.1_LOC_Os04g54800.1	0.2729	0.0278	1.6942	0.3627	0.1611	76	175	Vitis sp.-O. sativa
XM_002274911.2_LOC_Os07g05470.1	0.2515	0.0134	1.7986	0.2158	0.1398	1021	358	Vitis sp.-O. sativa
XM_002263413.2_LOC_Os04g41300.1	0.1857	0.0221	1.5437	0.295	0.1203	527	309	Vitis sp.-O. sativa
XM_002275896.1_LOC_Os03g12570.1	0.2662	0.0162	4.4128	8.2287	0.0603	997	47	Vitis sp.-O. sativa
XM_002283923.2_LOC_Os03g11540.1	0.1667	0.0138	1.6609	0.2375	0.1004	810	1462	Vitis sp.-O. sativa
XM_002283116.1_LOC_Os01g59120.1	0.28	0.023	1.845	0.3538	0.1518	1010	1465	Vitis sp.-O. sativa
XM_002267433.2_LOC_Os02g49326.1	0.1663	0.0143	1.7062	0.4693	0.0975	1045	1274	Vitis sp.-O. sativa
XM_002275795.1_LOC_Os05g51150.1	0.4912	0.037	1.8704	1.0481	0.2626	1017	16	Vitis sp.-O. sativa
XM_002268776.2_LOC_Os04g33080.2	0.215	0.0174	1.8345	0.3266	0.1172	898	290	Vitis sp.-O. sativa
XR_077598.1_LOC_Os03g06139.1	0.1577	0.0126	1.4543	0.1656	0.1084	216	1894	Vitis sp.-O. sativa
XM_002280270.2_LOC_Os03g14250.1	0.3	0.0157	1.6657	0.1891	0.1801	988	458	Vitis sp.-O. sativa
XM_002284463.2_LOC_Os10g41780.1	0.1114	0.011	1.4753	0.1788	0.0755	643	1528	Vitis sp.-O. sativa
XM_002271895.2_LOC_Os08g16570.1	0.1432	0.0179	2.0509	1.1425	0.0698	1049	1776	Vitis sp.-O. sativa
XM_002276900.2_LOC_Os03g18150.1	0.2698	0.0303	1.7673	0.4073	0.1527	93	13	Vitis sp.-O. sativa
XM_002276609.2_LOC_Os01g37130.1	0.2541	0.0229	1.4218	0.1976	0.1787	1050	1807	Vitis sp.-O. sativa
XM_002264518.2_LOC_Os04g01540.1	0.2581	0.0311	3.5133	4.5459	0.0735	1041	942	Vitis sp.-O. sativa
XM_002273516.1_LOC_Os06g44460.1	0.1477	0.0123	1.1728	0.1306	0.1259	942	692	Vitis sp.-O. sativa
XM_002268431.2_LOC_Os10g39710.1	0.2474	0.0285	3.6182	4.8698	0.0684	812	1	Vitis sp.-O. sativa
XM_002275861.1_LOC_Os12g10184.1	0.3365	0.0226	1.6207	0.2379	0.2076	1001	19	Vitis sp.-O. sativa
XM_002275947.2_LOC_Os03g60100.1	0.1057	0.0195	3.4411	4.3361	0.0307	1045	683	Vitis sp.-O. sativa
XM_002284676.1_LOC_Os06g05390.1	0.1875	0.0201	1.4721	0.236	0.1273	1052	1964	Vitis sp.-O. sativa
XM_002273301.2_LOC_Os05g33520.1	0.1118	0.0201	0.9615	0.2014	0.1162	90	1437	Vitis sp.-O. sativa
XM_002285812.1_LOC_Os02g53000.1	0.2881	0.0294	1.652	0.6071	0.1744	1024	1254	Vitis sp.-O. sativa
XM_002271216.1_LOC_Os07g40290.1	0.1596	0.0145	3.9351	5.9992	0.0406	1006	532	Vitis sp.-O. sativa
XM_002273566.1_LOC_Os11g26160.1	0.3054	0.0268	1.7506	0.3415	0.1744	1046	422	Vitis sp.-O. sativa
XM_002280344.1_LOC_Os10g42299.4	0.0544	0.0142	2.3993	0.9845	0.0227	1045	1021	Vitis sp.-O. sativa
XM_002278793.1_LOC_Os01g13770.1	0.0664	0.0104	1.2826	0.2261	0.0518	1046	994	Vitis sp.-O. sativa
XM_002267920.2_LOC_Os02g14900.1	0.1957	0.0097	1.8163	0.1863	0.1078	837	433	Vitis sp.-O. sativa
XM_002268790.2_LOC_Os02g40440.1	0.2058	0.0178	4.0318	6.3946	0.051	1002	662	Vitis sp.-O. sativa
XM_002282908.2_LOC_Os06g50120.1	0.1331	0.0173	1.3132	0.2115	0.1014	957	155	Vitis sp.-O. sativa
XM_002284457.2_LOC_Os07g37550.1	0.0356	0.0083	3.704	5.1519	0.0096	1049	1088	Vitis sp.-O. sativa
XM_002269182.1_LOC_Os03g38230.1	0.152	0.028	1.9253	1.2911	0.0789	1049	1533	Vitis sp.-O. sativa
XM_002284733.2_LOC_Os10g35370.1	0.118	0.013	3.9797	6.1785	0.0297	874	1082	Vitis sp.-O. sativa
XM_002266305.1_LOC_Os08g29200.1	0.255	0.028	3.6243	4.8892	0.0704	1025	1162	Vitis sp.-O. sativa
XM_002283015.2_LOC_Os04g38570.1	0.0958	0.0063	5.1828	13.7251	0.0185	81	1520	Vitis sp.-O. sativa
XM_002264316.2_LOC_Os02g02520.1	0.138	0.0152	1.3435	0.1816	0.1027	1042	1840	Vitis sp.-O. sativa
XM_002267474.2_LOC_Os05g49380.1	0.0696	0.0101	1.8651	0.7062	0.0373	1048	1914	Vitis sp.-O. sativa
XM_002284065.2_LOC_Os03g55350.1	0.2215	0.0216	3.861	5.7131	0.0574	739	1339	Vitis sp.-O. sativa
XM_002271700.2_LOC_Os01g21070.1	0.1725	0.0137	4.2652	7.4622	0.0404	1021	1452	Vitis sp.-O. sativa
XM_002285393.2_LOC_Os03g59320.1	0.2107	0.0293	2.1381	0.8455	0.0985	984	1380	Vitis sp.-O. sativa
XM_002281940.1_LOC_Os01g53020.1	0.1309	0.0197	1.6184	0.6034	0.0809	1028	1838	Vitis sp.-O. sativa
XM_002274792.2_LOC_Os02g53200.1	0.2475	0.0243	3.6466	4.9614	0.0679	1014	620	Vitis sp.-O. sativa
XM_002277355.2_LOC_Os06g20370.1	0.1688	0.0136	1.4849	0.1893	0.1137	1021	1508	Vitis sp.-O. sativa
XM_002279744.1_LOC_Os02g03120.1	0.1928	0.0178	4.0223	6.3548	0.0479	84	390	Vitis sp.-O. sativa
XM_002278775.2_LOC_Os08g44000.1	0.0785	0.011	3.0563	8.6596	0.0257	1047	785	Vitis sp.-O. sativa
XM_002278316.2_LOC_Os04g38600.1	0.0694	0.0099	3.8907	5.8258	0.0178	1051	1707	Vitis sp.-O. sativa
XM_002284091.2_LOC_Os03g32490.1	0.147	0.021	1.88	0.4184	0.0782	1022	741	Vitis sp.-O. sativa
XM_002285848.1_LOC_Os04g45600.1	0.1562	0.0237	3.2128	3.7368	0.0486	1048	1953	Vitis sp.-O. sativa
XM_002284544.2_LOC_Os03g05520.1	0.2089	0.0274	1.4406	0.2959	0.145	80	1405	Vitis sp.-O. sativa
XM_002278022.1_LOC_Os02g39740.1	0.1354	0.022	3.2526	2.9265	0.0416	1049	1733	Vitis sp.-O. sativa
XM_002274803.1_LOC_Os08g33540.1	0.1025	0.0222	3.2904	4.1726	0.0311	1018	1815	Vitis sp.-O. sativa
XM_002274626.2_LOC_Os10g17650.1	0.1655	0.0141	2.7864	1.0382	0.0594	657	75	Vitis sp.-O. sativa
XM_002273482.1_LOC_Os01g07090.1	0.2007	0.0209	1.6849	0.3231	0.1191	1016	1322	Vitis sp.-O. sativa
XM_002268057.2_LOC_Os04g42860.1	0.1833	0.0167	4.0126	6.3142	0.0457	1019	1111	Vitis sp.-O. sativa
XM_003631125.1_LOC_Os03g12140.1	0.1534	0.0213	3.6844	5.086	0.0416	929	1494	Vitis sp.-O. sativa
XM_003632621.1_LOC_Os09g09500.1	0.3716	0.0212	1.6628	0.2028	0.2235	1013	294	Vitis sp.-O. sativa
XM_002282124.2_LOC_Os02g08190.1	0.1276	0.0137	4.0558	6.4967	0.0315	532	1382	Vitis sp.-O. sativa
XM_002275346.2_LOC_Os01g09580.1	0.0823	0.0121	2.6292	1.0278	0.0313	1003	1482	Vitis sp.-O. sativa
XM_002274610.2_LOC_Os09g36040.1	0.0988	0.0167	1.6884	0.4001	0.0585	1051	1436	Vitis sp.-O. sativa
XM_002279245.2_LOC_Os02g01150.1	0.0922	0.011	3.1532	1.7016	0.0292	1046	1808	Vitis sp.-O. sativa
XM_002266410.2_LOC_Os06g13020.1	0.1219	0.0137	2.6551	1.0846	0.0459	679	146	Vitis sp.-O. sativa
XM_002285846.1_LOC_Os01g66030.1	0.2897	0.0305	3.3703	4.1403	0.086	9	8	Vitis sp.-O. sativa
XM_002278087.2_LOC_Os01g71930.1	0.3562	0.0332	2.3241	2.3807	0.1533	615	375	Vitis sp.-O. sativa
NM_001138278.1_AT4G31290.1	0.1528	0.0207	2.8662	1.762	0.0533	610	5657	Z. mays-A. thaliana
NM_001156889.1_AT3G26900.1	0.5043	0.0474	1.6597	0.6447	0.3038	1163	5788	Z. mays-A. thaliana
NM_001112403.1_AT4G21210.1	0.2565	0.024	1.8797	0.8133	0.1364	1163	5782	Z. mays-A. thaliana
NM_001111548.1_AT5G44190.1	0.121	0.0231	2.5655	1.4189	0.0472	1163	5775	Z. mays-A. thaliana
NM_001165792.1_AT2G41820.1	0.1966	0.0183	4.1888	7.0942	0.0469	587	282	Z. mays-A. thaliana
NM_001148528.1_AT3G54210.1	0.1086	0.0197	3.3262	4.0228	0.0327	1162	5791	Z. mays-A. thaliana
NM_001143339.1_AT4G26740.1	0.1842	0.0236	3.4098	4.2485	0.054	43	222	Z. mays-A. thaliana
NM_001156805.1_AT3G63490.1	0.1246	0.0162	2.0739	0.5379	0.0601	1162	5786	Z. mays-A. thaliana
NM_001155835.1_AT2G38110.1	0.1546	0.0157	3.8524	5.6807	0.0401	1154	288	Z. mays-A. thaliana
NM_001143167.1_AT3G52180.1	0.2409	0.0217	2.6128	1.0328	0.0922	1150	5769	Z. mays-A. thaliana
NM_001139043.1_AT4G34090.3	0.2662	0.0243	1.9168	0.4078	0.1389	1162	5783	Z. mays-A. thaliana
NM_001139150.1_AT4G10000.1	0.1651	0.0231	1.6554	0.3678	0.0997	1157	5773	Z. mays-A. thaliana
NM_001196970.1_AT2G30210.1	0.2492	0.0185	4.1505	6.9164	0.06	41	5763	Z. mays-A. thaliana
NM_001147480.1_AT2G27680.1	0.1315	0.0143	4.1346	6.9543	0.0318	1162	5788	Z. mays-A. thaliana
NM_001153190.1_AT3G13180.1	0.2311	0.0167	2.6896	0.8695	0.0859	1112	5772	Z. mays-A. thaliana
NM_001112026.1_AT4G15210.1	0.2628	0.0188	4.2794	7.5327	0.0614	949	5706	Z. mays-A. thaliana
NM_001111941.1_AT5G20830.1	0.1814	0.0109	4.6654	9.7302	0.0389	301	5444	Z. mays-A. thaliana
NM_001136730.1_AT4G35730.1	0.2203	0.0248	1.5374	0.3016	0.1433	611	595	Z. mays-A. thaliana
NM_001174345.1_AT1G01900.1	0.5356	0.0373	2.7135	1.021	0.1974	587	5657	Z. mays-A. thaliana
NM_001154195.1_AT3G26580.1	0.2067	0.0275	3.3756	4.1547	0.0612	1161	5786	Z. mays-A. thaliana
NM_001149661.1_AT1G02910.1	0.1898	0.017	1.7088	0.2744	0.1111	1163	5776	Z. mays-A. thaliana
NM_001153803.1_AT2G42220.1	0.1797	0.0231	2.0445	0.5829	0.0879	1163	5787	Z. mays-A. thaliana
NM_001148715.1_AT3G02875.1	0.3518	0.0288	1.5668	0.2485	0.2245	238	5730	Z. mays-A. thaliana
NM_001151779.1_AT2G32480.1	0.2603	0.0313	1.9125	0.4956	0.1361	1163	5779	Z. mays-A. thaliana
NM_001149890.1_AT4G03150.1	0.3959	0.0507	1.5494	0.3786	0.2555	1158	5791	Z. mays-A. thaliana
NM_001150767.1_AT2G41810.1	0.3223	0.0324	3.6923	5.1124	0.0873	610	5733	Z. mays-A. thaliana
NM_001157212.1_AT5G40760.1	0.1446	0.0126	1.8119	0.2735	0.0798	348	5765	Z. mays-A. thaliana
NM_001112409.1_AT5G42310.1	0.2277	0.0186	4.1579	6.9508	0.0548	1162	5788	Z. mays-A. thaliana
NM_001174352.1_AT5G64860.1	0.2187	0.0167	1.8609	0.3059	0.1175	286	5722	Z. mays-A. thaliana
NM_001111571.1_AT1G20190.1	0.1758	0.0209	3.7863	5.4388	0.0464	751	4379	Z. mays-A. thaliana
NM_001198539.1_AT1G65730.1	0.175	0.0136	1.9296	0.2905	0.0907	348	5662	Z. mays-A. thaliana
NM_001196900.1_AT1G50250.1	0.0583	0.0072	4.4281	8.3125	0.0132	1161	5771	Z. mays-A. thaliana
NM_001155609.1_AT1G13330.1	0.1934	0.0226	1.9408	0.5136	0.0997	832	595	Z. mays-A. thaliana
NM_001111669.1_AT5G62790.2	0.0767	0.0094	1.603	0.2198	0.0478	213	5786	Z. mays-A. thaliana
NM_001112140.1_AT2G40490.1	0.1242	0.0139	1.9131	0.3646	0.0649	1162	5784	Z. mays-A. thaliana
NM_001174209.1_AT5G54190.1	0.1266	0.0134	4.041	6.4336	0.0313	1162	5678	Z. mays-A. thaliana
[truncated: 1,146 more rows]
