# Supplementary material for: Connectivity in gene coexpression networks negatively correlates with rates of molecular evolution in flowering plants
Source: PLoS One. 2017 Jul 31;12(7):e0182289. doi: 10.1371/journal.pone.0182289 (PMC5536297; doi:10.1371/journal.pone.0182289)
Supplement: S3 Appendix — (XLS) [file pone.0182289.s003.xls]

## Sheet: Sheet1
Coexpression network summary statistics per taxon
Species	No. of arrays	No. of genes pre-network	Power	No. of genes in network	Network size (total no. of nodes)	Network size (total no. of edges)	No. of modules*	Largest module (No. of nodes)	Largest module (No. of edges)	Smallest module (No. of nodes)	Smallest module (No. of edges)	Avg. connection	SD connection	Min. connection	Max. connection
A. thaliana	2501	7536	2	7536	7536	16512995	7	5821	16204119	141	9776	4682.09	2018.06	114	5796
G. max	1163	4470	5	4468	4468	4057324	12	1899	2028662	38	547	1101.58	669.495	1	1892
Populus spp.	1020	10934	3	9657	10851	8903445	16	3763	6134945	38	693	1702.75	1163.62	28	3758
S. lycopersicum	385	2221	9	2050	2050	207939	9	621	101363	28	49	228.264	170.855	1	580
Vitis spp.	517	2852	5	2852	2852	951558	9	1069	456008	45	945	747.701	350.601	1	1053
O. sativa	1572	11957	13	8237	8237	1728679	19	2369	849740	40	220	658.707	586.473	1	2064
Z. mays	627	3659	4	3519	3517	1017528	11	1164	593398	40	751	695.381	385.577	1	1163
*Network modules were defined using dynamicTreeCut with a height cut of 0.25 (i.e., Pearson correlation cutoff > 0.75)
